# Supplementary material for: Genome-Wide Characterization and Expression Profiling of Phytosulfokine Receptor Genes (PSKRs) in Triticum aestivum with Docking Simulations of Their Interactions with Phytosulfokine (PSK): A Bioinformatics Study
Source: Genes (Basel). 2024 Oct 9;15(10):1306. doi: 10.3390/genes15101306 (PMC11507999; doi:10.3390/genes15101306)
Supplement: Supplementary file 1 [file genes-15-01306-s001.zip]

Archive with 10 entries (9 files):
- Supplementry Materials/
- Supplementry Materials/Data FileS1.fasta
- Supplementry Materials/Data FileS2.fasta
- Supplementry Materials/FigureS1.jpg
- Supplementry Materials/FigureS2.jpg
- Supplementry Materials/FigureS3.jpg
- Supplementry Materials/TableS1.xlsx
- Supplementry Materials/TableS2.xlsx
- Supplementry Materials/TableS3.xlsx
- Supplementry Materials/TableS4.xlsx
