# Supplementary material for: Genome-Wide Characterization and Expression Profiling of Phytosulfokine Receptor Genes (PSKRs) in Triticum aestivum with Docking Simulations of Their Interactions with Phytosulfokine (PSK): A Bioinformatics Study
Source: Genes (Basel). 2024 Oct 9;15(10):1306. doi: 10.3390/genes15101306 (PMC11507999; doi:10.3390/genes15101306)
Supplement: Supplementary file 1 [file genes-15-01306-s001.zip › Supplementry Materials/Data FileS1.fasta]

>TaPSKR1A	TraesCS2A03G0640300.1
ATGGCGAAATGCTGCCTTCTGCCCCTGCCCATGCTCTTCCTGGCCCTGTCCGCGCTTCTCTTGCCGGCCG
GGGCGGCGGCGGCGGCCTGCCACCCGGACGACCTCCGCGCGCTGCGGGCCTTCGCCGGGAACCTCACCGC
CGGAGGGGACCTTCTCCTCCGCGCCGCGTGGTCCGGTCGCGGCGGCTCCTGCTGCGCCTGGGAAGGCGTG
CGCTGCGACGGCGCCGGCGGCCGCGTCACGGCGCTTCGGCTCCCCGGGCGGGGGCTCGCGGGGCCCATCC
CGGGGGACGCCCTTGCCGGCCTCCCGCGGCTCGCGGAGCTCGACCTCAGCCGCAACGCGCTCTCCGGCGG
CGTATCCGCCGTCGCGGGCCTCGCCGGCCTCCGAGCCGCCGACCTCTCCGCGAATCTGCTCGTCGACTCG
ATCCCCGACCTCTCCGCGCTCCCGGGTCTGGTTGCCTTCAATGCCAGCAATAACTCTCTCTCCGGCGCGC
TCGGGCCCGACCTATGCGCCGGCGCGCCGGCCCTGCGGGTGCTCGACCTCTCCGCCAACCGCCTCACCGG
CGCGCTCCCCTCGTCAGCCAACCCGCCGGCCTGCGCCGCCACGCTCCAGGAGCTCTTCCTCGGCGCCAAC
TCCTTTGCCGGCGCCCTCCCTGCCGCGCTCTTCGGCCTCGCCGGACTGCACAAGCTCTCCCTCGCCTCCA
ATGGGCTCGCCGGCCAGGTGAGCTCGCGCCTCCGCGAGCTAAAAAACCTCACCCTGCTGGATTTATCCGT
GAACCGCTTATCTGGCCGGCTCCCGGACGTGTTCCGCGACCTAACGTCGCTGGAGCATTTCACTGCCCAC
TCCAATGACTTCTCAGGGTTGCTACCGCCGTCGCTGTCGTCGCTGTCGTCCCTACGCGACCTCAACCTCC
GGAACAACTCCCTGTCCGGTCCGATTGCTCATGTCAACTTCTCTGGTATGCCAGTGCTTGTTTCTGTTGA
CCTCGCAACAAACCACCTGAATGGAACACTACCAGTTAGCTTGGCAGATTGCGATAAGCTCAAGTCGCTC
AGCCTTGCCAGGAACAAATTGATGGGGCAATTGCCTGAGGATTACGGCCGTCTCAGGTCGCTCTCCATGC
TGTCCTTGTCCAACAACAGCTTGCACAACATCTCAGGGGCGCTTACTGTGCTGCGCCGGTGTGAAAACCT
CACCACACTGATTCTCACCAAGAATTTTGGTGGTGAGGAGCTGCCTGAAAATGGCAATGGGGGGTTCAAC
AGCCTGGAGGTGTTGGCTCTTGGCGATTGTGCTCTAAGGGGGAGGGTTCCGGAATGGCTGGCTCAGTGCG
AGAAATTGGAGGTGCTTGATTTGTCCTGGAACCAATTGGTTGGCACCATCCCGTCGTGGATTGGTGAGCT
TGACCACTTGAGCTACTTGGATCTCTCAAACAATTCATTGGTTGGCGAGGTACCCAAGAGTTTGACACAG
CTGAAGGGCCTTATGACTGCCAGGAATTCTCAGGGTATGGCATTCACTAGCATGCCATTGTATGTGAAGC
ATAACAGGAGCACAAGCGGACGGCAATATAACCAGCTCTCGAATTTCCCACCGTCGTTGTTCTTGAATGA
CAATGGTCTGAATGGGACCATCTGGCCTGAGTTTGGAAATTTGAAGGAGCTGCATGTGATGGATCTGAGC
AACAACTTCATGTCTGGGAGCATTCCTGATGCACTCTCCAAGATGGAGAATTTGGAGGTTCTTGATCTGT
CATCCAATAATCTCACTGGATCGATTCCGTCGTCCCTGACAGATCTCACTTTCTTGTCTAAGTTCAGTGT
GGCTCACAATCATCTGGTTGGGCCGATCCCCAATGGGGGGCAGTTCTTCACTTTCACAAACTCCAGTTTT
GAGGGCAACCCTGGTTTATGCAGGTCAGTTTCCTGTAGCCTAAATCAGTCTGGGGAAACAAATGTTAACA
ATGAAATACAGCCTGCAACAAGCATCAGGAACAGGAAAAACAAAATACTTGGAGTGGCAGTCTGCATGGG
GTTGGCACTTGCAGTAGTTTTGTGTGTTATTTTGGTTAACATTTCCAAAACGGAGGCCAGTGCTATCGAT
GAAGAAGACGACGCTGGGGGCGCTTGTCATGATTCATATTATTCCTACTCAAAGCCAGTGCTGTTCTTTC
AGAATTCTGCCAAGGAGCTAACTGTTAGTGACCTCATTAGGTCGACTGACAACTTTGATCAAGCCAACAT
TATAGGGTGTGGTGGATTTGGTCTCGTGTACAAGGCCTACCTCCCAGACGGAACAAAAGCGGCAGTGAAG
CGACTTTCTGGTGATTGTGGGCAGATGGAGAGGGAGTTCCGTGCCGAGGTGGAAGCGCTGTCCCAGGCTC
AGCACAAGAATCTTGTAACGCTGAGAGGCTACTGCCGCCATGGAAGTGATAGGTTGCTCATCTACACATA
CATGGAGAACAGTAGCCTGGACTACTGGCTGCACGAGAGAGCGGATGGCGATTACATGCTGAAATGGGAG
TCAAGGCTCAAAATTGCTCAGGGTTCAGCCAGGGGATTAGCTTACTTGCACAAGGACTGCGAGCCGAACA
TCATCCACCGAGACGTGAAGTCAAGCAACATTCTTCTGAACGAGAACTTTGAGGCGCACCTGGCTGATTT
CGGGCTAGCAAGGCTAATACAGCCCTATGACACTCATGTGACTACTGACCTAGTTGGCACCTTGGGTTAC
ATACCACCTGAGTACAGCCAGTCACTGATCGCCACCCCGAAAGGGGACGTCTACAGCTTCGGTGTCGTCT
TGCTGGAGCTTCTCACTGGTAGACGGCCCGTGGAAGTGTCGAAAGTCAAGGGATCCAGGGACTTGGTCTC
CTGGGCACTCCAGATGAAATCTGAGAACAAGGAAGAGCAGATTTTCGACAGGCTGATTTGGAGCAAAGAG
CATGAGAAGCAGCTGCTGTCTGTTCTCGAAACGGCATGCAGGTGCATCAGCACTGACCCTCGGCAGCGTC
CATCCATAGAGCAAGTCGTTGTTTGGCTCGACAGCGTGTCACCGTAA
>TaPSKR1B	TraesCS2B03G0730100.1
ATGGCGAAATGCTGCCTTCTGCCCCTGCCGCTCCTCCTCCTGGCCCTGTCCGCGCTTCTCTTGCCGGCCC
GGGCGGCGGCGGCGGCCTGCCACCCGGACGACCTCCGCGCGCTGCGGGCCTTCGCCGGGAACCTCACCGC
CGGAGGGGACCTTCTCCTCCGCGCCGCGTGGTCCGGTCGCGGCGGCTCCTGCTGCGCCTGGGAAGGCGTG
CGCTGCGACGGCGCGGGCGGCCGCGTCACGGGGCTTCGGCTCCCCGGGCGGGGGCTCGCGGGGCCCATCC
CGGGGGACGCCCTTGCCGGCCTCCCGCGGCTCGCGGAGCTCGACCTCAGCCGCAACGCGCTCTCCGGCGG
CGTATCCGCCGTCGCGGGCCTCGCCGTCCTCCGCGCCGCCGACCTCTCCGCGAATCTGCTCGTCGGCTCG
ATCCCCGACCTCTCCGCGCTCCCGGGACTGGTTGCCTTCAATGCCAGCAATAACTCCCTCTCCGACGCGC
TCGGGCCCGACCTATGCGCCGGCGCGCCGGCCCTGCGGGTGCTCGACCTCTCCGCCAACCGCCTCACCGG
CGCGCTCCCCGCGTCCGCCAACCAGCCGTCCTGCGCCGCCACGCTCCAGGAGCTCTTCCTTGGCGCCAAC
TCCTTTGCCGGCGCCCTCCCTGCCGCAATCTTCGGCCTCGCTGGACTGCAGAAGCTCTCCGTCGGCTCCA
ATGGGCTTGCCGGCCAGGTGAGCTCGCGCCTCCGCGAGCTAAAAAACCTCACCCTGCTGGATTTATCCGT
CAACCGCTTCTCTGGCCGGCTCCCGGACGTGTTCCGCGACTTAACGTCGCTGGAGCATTTCACCGCCCAC
TCCAATGACTTCTCAGGGTCGCTACCGCCGTCGCTGTCGTCGCTGTCATCCCTACGCGACCTCAACCTCC
GGAACAACTCCCTGTCCGGTCCGATTGCTCATGTCAACTTCTCTGGTATGCCAGTGCTTGTTTCTGTTGA
CCTTGCAACAAACCACCTGAATGGAACACTACCAGTTAGCTTGGCAGATTGCGATAAGCTCAAGTCGCTC
AGCCTTGCCAAGAACAAATTGATGGGGCAATTGCCTGAGGACTACGGCCGTCTCAGGTCGCTCTCCATGC
TGTCCTTGTCGAACAACAGCTTGCACAACATCTCAGGGGCGCTTACCGTGCTGCGCCGATGTGAAAACCT
CACCACACTGATTCTCACCAAGAATTTTGGTGGTGAGGAGCTGCCTGAAAATGGCAATGGGGGGTTCAAC
AGCCTGGAGGTGCTGGCTCTTGGCGATTGTGCTCTAAGGGGGAGGGTTCCGGAATGGCTGGCTCAGTGCA
AGAAATTGGAGGTGCTTGATTTGTCCTGGAACCAATTGGTCGGCACCATCCCGTCGTGGATTGGTGAGCT
TGACCACTTGAGCTACTTGGATCTCTCAAACAATTCATTGGTTGGCGAAGTACCCAAGAGTTTGACACAG
CTGAAGGGCCTTATGACTGCCAGGAATTCGCAGGGTATGGCATTCACTAGCATGCCATTGTATGTGAAGC
ATAACAGGAGCACAAGCGGACGGCAATATAACCAGCTCTCGAATTTCCCACCGTCCTTGTTCTTGAATGA
CAATGGTCTGAATGGGACCATCTGGCCTGAGTTTGGAAATTTGAAGGAGCTACATGTGATGGATCTGAGC
AACAACTTCATGTCTGGGAGCATTCCTGATGCACTCTCCAAGATGGAGAATTTGGAGGTTCTTGATCTGT
CATCCAATAATCTCACTGGATCGATTCCACCGTCCCTGACAGATCTCACTTTCTTGTCTAAGTTCAGTGT
GGCTCACAATCATTTGGTTGGGCCGATCCCGAATGGGGGACAGTTCTTCACCTTCACAAACTCCAGTTTT
GAGGGCAACCCTGGTTTATGCAGGTCAATTTCCTGTAGCCTGAATCAGTCTGGGGAAACTAATGTTAACA
ATGAAATACAGCCTGCAACAAGCATCAGGAACAGGAAAAACAAAATACTTGGAGTGGCAGTCTGCATGGG
GTTGGCACTTGCAGTAGTTTTGTGTGTTATTTTGGTTAACATTTCCAAAACGGAGGCCAGTGCTATCGAT
GATGAAGACGACGCTGGGGGCGCTTGTCATGATTCATATTATTCCTACTCAAAGCCAGTGCTGTTCTTTC
AGAATTCTGCCAAGGAGCTAACTGTTAGTGACCTCATTAGGTCGACTAACAACTTTGATCAAGCCAACAT
TATAGGGTGTGGTGGATTTGGTCTCGTGTACAAGGCCTACCTCCCAGACGGAACAAAGGCGGCGGTGAAG
CGACTTTCTGGTGATTGTGGGCAGATGGAGAGGGAGTTCCGTGCCGAGGTGGAAGCGCTGTCCCAGGCTC
AGCACAAGAATCTTGTTACGCTGAGAGGCTACTGCCGCCATGGAAATGATAGGTTGCTCATCTACACATA
CATGGAGAACAGTAGCCTGGACTACTGGCTGCACGAGAGAGCGGATGGCGGTTACATGCTGAAATGGGAG
TCAAGGCTCAAAATTGCTCAGGGTTCAGCCAGGGGATTAGCTTACTTGCACAAGGACTGCGAGCCGAACA
TCATCCACCGAGACGTGAAGTCAAGCAACATTCTTCTGAACGAGAACTTTGAGGCGCACCTGGCTGATTT
TGGGCTAGCAAGGCTAATACAGCCCTATGACACTCATGTGACTACTGACCTAGTTGGCACCTTGGGTTAC
ATACCACCTGAGTACAGCCAGTCACTGATCGCCACCCCGAAAGGGGACGTCTACAGCTTCGGTGTCGTCT
TGCTTGAGCTTCTCACTGGTAGACGGCCCGTGGAAGTGTCGAAAGTCAAGGGATCCAGGGACTTGGTCTC
CTGGGCACTCCAGATGAAATCTGAGAACAAGGAAGAGCAGATTTTCGACAGGCTGATTTGGAGCAAAGAG
CATGAGAAGCAGCTGCTGTCTGTTCTCGAAACGGCATGCAGGTGTATCAGCACTGACCCTCGGCAGCGTC
CATCCATAGAGCAAGTCGTTGTTTGGCTCGACAGCGTGTCACCGTAA
>TaPSKR1D	TraesCS2D03G0607500.1
ATGGCGAAATGCTGCCTTCTGCCCCTGCCGCTCCTCCTCCTGGCCCTGTCCGCGCTTCTCTTGCCGGCCG
GGGCGGCGGCGGCGGCCTGCCACCCGGACGACCTCCGCGCGCTGCGGGCCTTCGCCGGGAACCTCACCGC
CGGAGGGGACCTTCTCCTCTGCGCCGCGTGGTCCGGTCGCGGCGGCTCCTGCTGCGCCTGGGAAGGCGTG
CGCTGCGACGGCGCGGGCGGCCGCGTCACGGGGCTTAGGCTCCCCGGGCGGGGGCTCGCGGGGCCCATCC
CGGGGGACGCCCTTGCCGGCCTCCCGCGGCTCGCGGAGCTCGACCTCAGCCGCAACGCGCTCTCCGGCGG
CGTATCCGCCGTCGCGGGCCTCGCCGGCCTCCGCGCCGCCGACCTCTCCGCGAATCTGCTCGTCGGCTCG
ATCCCCGACCTCTCCGCGCTCCCGGGTCTGGTTGCCTTCAATGCCAGCAATAACTCCCTCTCCGGCGCGC
TCGGGCCCGACCTATGCGCCGGCGCGCCGGCCCTGCGGGTGCTCGACCTCTCCGCCAACCGCCTCACCGG
CGCGCTCCCCGCGTCCGCCAACCCGCCGTCCTGCGCCGCCACGCTCCAGGAGCTCTTCCTCGGCGCCAAC
TCCTTTGCCGGCGCCCTCCCTGCCGCAATCTTCGGCCTCGCCGGACTGCACAAGCTCTCCGTCGGCTCCA
ATGGGCTCGCCGGCCAGGTGAGCTCGCGCCTCCGCGAGCTAAAAAACCTCACCCTGCTGGATTTATCCGT
CAACCGCTTCTCAGGCCGGCTCCCGGACGTGTTCCGCGACCTAACGTCGCTGGAGCATTTCACCGCCCAC
TCCAATGACTTCTCAGGGTCGCTACCGCCGTCGCTGTCGTCGCTGTCATCCCTACGCGACCTCAACCTCC
GGAACAACTCCCTGTCCGGTCCGATTGCTCATGTCAACTTCTCTGGTATGCCAGTGCTTGTTTCTGTTGA
CCTCGCAACAAACCACCTGAATGGAACACTACCAGTTAGCTTGGCAGATTGCGATAAGCTCAAGTCGCTC
AGCCTTGCCAGGAACAAATTGATGGGGCAATTGCCTGAGGATTACGGCCGTCTCAGGTCGCTCTCCATGC
TGTCCTTGTCCAACAACAGCTTGCACAACATCTCAGGGGCGCTTACCGTGCTGCGCCGGTGTGAAAACCT
CACCACACTGATTCTCACCAAGAATTTTGGTGGTGAGGAGCTGCCTGAAAACGGCAATGGGGGTTTCAAC
AGCCTGGAGGTGTTGGCTCTTGGCGATTGTGCTCTAATGGGGAGGGTTCCGGAATGGCTGGCTCAGTGCA
AGAAATTGGAGGTGCTTGATTTGTCCTGGAACCAATTGGTCGGCACCATCCCCTCGTGGATTGGTGATCT
TGACCACTTGAGCTACTTGGATCTCTCAAACAATTCATTGGTTGGCGAGGTACCCAAGAGTTTGACACAG
CTGAAGGGCCTTATGACTGCCAGGAATTCGCAGGGTATGGCATTCACTAGCATGCCATTGTATGTGAAGC
ATAACAGGAGCACAAGCGGACGGCAATATAACCAGCTCTCGAATTTCCCACCGTCGTTGTTCTTGAATGA
CAATGGTCTGAATGGGACCATCTGGCCTGAGTTTGGAAACTTGAAGGAGCTACATGTGATGGATCTGAGC
AACAACTTCATGTCTGGGAGCATTCCTGATGCACTCTCCAAGATGGAGAACTTGGAGGTTCTTGATCTGT
CGTCCAATAATCTCACTGGATCGATTCCGCCATCCCTGACAGATCTCACTTTCTTGTCTAAGTTCAGTGT
GGCTCACAATCATTTGGTTGGGCCGATCCCGAATGCGGGACAGTTCTTCACCTTCACAAACTCCAGTTTT
GAGGGCAACCCTGGCTTATGCAGGTCAATTTCCTGTAGCTTGAATCAGTCTGGGGAAACTAATGTTAACA
ATGAAATACAGCCTGCAACAAGCATCAGGAACAGGAAAAACAAAATACTTGGAGTGGCAGTCTGCATGGG
GTTGGCACTTGCAGTAGTTTTGTGTGTTATTTTGGTTAACATTTCCAAAACGGAGGCCAGTGCTATCGAT
GAAGAAGACGACGCTGGGGGCGCTTGTCATGATTCATATTATTCCTACTCAAAGCCAGTGCTGTTCTTTC
AGAATTCTGCCAAGGAGCTAACTGTCAGTGACCTCATTAGGTCGACTAACAACTTTGATCAAGCCAACAT
TATAGGGTGTGGTGGATTTGGTCTCGTGTACAAGGCCTACCTCCCAGACGGAACAAAGGCGGCAGTGAAG
CGACTTTCTGGTGATTGTGGGCAGATGGAGAGGGAGTTCCGTGCAGAGGTGGAAGCGCTGTCCCAGGCTC
AGCACAAGAATCTTGTTACGCTGAGAGGCTACTGCCGCCATGGAAATGATAGGTTGCTCATCTACACATA
CATGGAGAACAGTAGCCTGGACTACTGGCTGCACGAGAGAGCGGATGGCGGTTACATGCTGAAATGGGAG
TCAAGGCTCAAAATTGCCCAGGGTTCAGCCAGGGGATTAGCTTACTTGCACAAGGACTGCGAGCCGAACA
TCATCCACCGAGACGTGAAGTCAAGCAACATTCTTCTGAACGAGAACTTTGAGGCGCACCTGGCTGATTT
CGGGCTAGCAAGGCTAATACAGCCCTATGACACTCATGTGACTACTGACCTAGTTGGCACCTTGGGTTAC
ATACCACCTGAGTACAGCCAGTCACTGATCGCCACCCCGAAAGGGGACGTCTACAGCTTCGGTGTCGTCT
TGCTGGAGCTTCTCACCGGTAGACGGCCCGTGGAAGTGTCGAAAGTCAAGGGATCCAGGGACTTGGTCTC
CTGGGCACTCCAGATGAAATCTGAGAACAAGGAAGAGCAGATTTTCGACAGGCTGATTTGGAGCAAAGAG
CATGAGAAGCAGCTGATGTCTGTTCTCGAAACGGCATGCAGGTGCATCAGCACTGACCCTCGGCAGCGTC
CATCCATAGAGCAAGTCGTTGTTTGGCTCGATAGCGTGTCACCGTAA
>TaPSKR2A	TraesCS2A03G1270100.1
ATGGGGGCCCGCTGCGGCCTGCTCGGCTTCCTGCTCGTCGCCGCCGTCCTGCTCCGTTTCCGCGGCGCCC
ACGCCCTGAACCAGACGTGCGATGCGGATGACCTGGAGGCGCTCCGGGCCTTTTCCGACGGCCTGGACGG
GAAGGGCGCCGGCGCCGGGCTGCTCGGTTGGGGCGACGGCGATGGCGGGTCGTGCTGCTCCTGGGCGGGC
GTGTCCTGCGACCTCGGGAGGGTGGTTGGGCTGGATCTCTCCAACCGCAGCCTCCGCGGCGTCATCTCCC
CCTCCGTCGCCTCCCTCAGCCGCCTCGCCGCGCTGAACCTCTCCCGGAACTCGTTCCGCGGCCAGGCGCC
GGCGGGGCTCGGCCTGCTCCCCGGGCTGCGGGTGCTCGACCTCAGCGCCAACGCCCTCTCCGGCACGTTC
CCGCCGAGCGGCGGCGCCGCCGGCGGGTTCCCGGCGATTGAGGCGGTGAACGTCTCCTTCAACGAGTTCG
CCGGGCCGCACCCTGCGTTCCCCGGCGCGGCGAACCTGACGGTGCTCGACATCTCCGGCAACCGCTTCTC
CGGCAGCATCAACACCACCGCGCTCTGTGGCGCCACGCAGAACCTGACGGTCCTGCGGTTCTCGGGGAAC
GCGTTCTCTGGCGATGTCCCGGCTGGCTTCGGCCGGTGCGAGGCGCTCGCCGAGCTCTCTCTCGACGGCA
ATGGCCTCGCGGGGAGCCTCCCGGGTGACCTGTACACGGTGCCTGCGTTGCAGAGGCTGAGCTTACAGGA
CAACAACCTCTCCGGTGACCTTGACAACCTCGGTAACCTGTCGCAGCTTGTGCAGATTGACTTGTCATAT
AACAAATTCACCGGCTTCATCCCTGATGTGTTTGGGAGGCTGAGGAGGCTCGAGACCTTAAACTTGGCAA
CCAATGGCTTCAATGGCACATTGCCCAGTTCACTGTCAAGCTGTCGGATGTTGACAGTGGTCAGCGTAAG
GAACAATTCGCTCTCCGGTGAGATCACACTCAACTTCAGCTTGCTGCCAAGGCTGAACACTTTCGATGCT
GGGTCAAACAAGCTGAGTGGTAACATACCTGCTAGCCTCGCCCGGTGCGCCGAGCTGAAGACGCTGAACC
TGGCAAGGAACAAGCTTGATGGGCAGATACCGGAGAGCTTCAAGAATTTGAGTTCACTATTGTACCTGTC
GCTGACAGGCAACGGCTTCACGAACCTGTCATCGGCATTGCAGGTCTTGCAGGACCTGCCCAAACTGACC
AGCTTGGTGCTCACCAACAATTTCCATGGGGGGGAGACGATGCCAATGGATGGCATCAAAGGGTTCAAGA
GCATGGAGGTGCTTGTCCTGGCGAACTGCGCGCTCACCGGCACAATTCCGCCTTGGCTGCAGACCTTGGA
GAGCCTCAGTGTGCTGGACATTTCTTGGAACAAGCTGAATGGTAACATCCCCCGATGGTTAGGCAGCCTG
AACAATCTCTTCTACATTGATCTGTCAAACAATTCGTTCACCGGGGAACTCCCTGAGAGCTTTACCCGGA
TGAAGGGTCTGATTTCAAGTGATGGCTCAAGTGAGCGGGCTTCGACCGAGTACGTCCCGTTATTTATAAA
GAAGAATTCAACCGGCAAAGGCCTGCAGTACAACCAAGTCAGCAGCTTCCCGGCGTCACTGATCCTCTCC
AACAACTTGCTTGCTGGGCCGGTATTGCCAGGCTTTGGTCATCTTGTGAAGCTTCATGTACTGGACCTCA
GCTGGAACAACTTCTCGGGGCGAATTCCCGATGAGTTGTCAGACATGTCGAGCTTGGAAAAGTTGAAGTT
GGCTCACAATGATCTCAGTGGGAGCATACCGTCATCTCTGACAAAGCTCAATTTCCTCTCCGACTTTGAT
GTGTCATACAATAATTTGACTGGAGATATCCCAACCGGGGGCCAGTTTCTGACATTCGCGAATGAAGGCT
TTCTGGGCAATCCTGCACTCTGCCTCCTTCGGAATGCGTCCTGCTCCGAGAAGGCTCGAATTGTGGAAGC
AGCACACCGTAAGAAAAGCAAAGCCAGCCTTGCTGCAGTTGGAGTAGGAACTGCAGTTGGGGTTATCTTT
GTCTTGTGGATTACTTATGTGATTTTGGCAAGGGTTGTCCGTTCAAGAATGCACGAGCGCAATCCAAAGG
CGGTTGCTAATGCTGAAGACTCCTCAGGTTCTGCTAACTCAAGCTTGGTGCTGCTTTTCCAGAACAATAA
AGATCTCAGCATTGAGGACATCTTGAAGTCCACGAACCACTTTGATCAAGCATACATAGTTGGATGTGGT
GGTTTTGGCCTCGTCTACAAATCAACGCTGCCGGATGGGCGGAGGGTTGCGATCAAGCGCCTTTCAGGCG
ACTACTCTCAGATCGAGAGGGAGTTTCAGGCTGAGGTGGAGACACTTTCAAGGGCCCAGCATGAGAACCT
TGTGTTGCTGCAGGGCTATTGCAAGATCGGCAACGACAGGCTGCTGATCTACTCATACATGGAGAATGGC
AGCTTGGATTACTGGCTTCACGAGAGGACGGATAGCGGCGCGCTGCTGGATTGGCAGAAGCGGCTGCGGA
TAGCTCAAGGTTCAGCAAGGGGGTTGGCATACCTGCACATGTCATGTGAGCCACACATACTGCACCGAGA
CATCAAGTCAAGCAACATCCTCCTGGATGAGAACTTTGAAGCTCATCTGGCCGATTTCGGACTGGCGAGG
CTTGTCTGCGCGTATGACACCCACGTCACCACAGATGTCGTTGGGACCCTGGGCTACATTCCTCCAGAGT
ATGCGCAGTCGCCCATCGCGACTTACAAGGGCGACATCTACAGCTTCGGCATCGTGCTGCTGGAGCTGCT
CACCGGCCGGAGGCCTGTGGACATGTGCAGGCCCAAGGGGAGCAGGGACGTCGTGTCGTGGGTGCTTCAG
ATGAGGAAAGAGGATAGGGAGACCGAGGTTTTCCACCCGAATGTGCATGACAAGGCAAACGAAGGCGAGC
TGCTGAGGGTGCTCGAGATTGCATGCCTCTGCGTAACCGCTGCCCCCAAGTCAAGGCCAACATCGCAGCA
GCTTGTCACCTGGCTCGACGACATTGCGGAAAACCGTAGCTTAATAATCCAGTGA
>TaPSKR2B	TraesCS2B03G1450200.1
ATGGGGGCCCGCTGCGGCCTGCTCGGCTTCCTGCTCGTCGCCGCCGTCCTGCTCCGCGTCCGCGGCGCCC
ACGCCCTGAACCAGACGTGTGATGCGGATGACCTGGAGGCGCTCCGGGCCTTCTCCGACGGCCTGGACGG
GAAGGGCGCCGGCGCCGGGCTGGCCGGGTGGGGCGCCGGCGACGGCGGGTCGTGCTGCTCCTGGACGGGC
GTGTCCTGCGACCTCGGGAGGGTGGTTGGGCTGGATCTCTCCAACCGCAGCCTCCGCGGCGTCATCTCCC
CCTCCGTCGCCTCCCTCGGCCGCCTCGCCGCGCTGAACCTCTCCCGGAACTCGTTCCGCGGCCAGGCGCC
GGCGGGGCTCGGCCTGCTCCCCGGGCTGCGGGCGCTCGACCTCAGCGCCAACGCCCTCTCCGGCGCGTTC
CCGTCGGGCGGCGGGGGCGCCGGCGGGTTCACGGCGATTGAGGTGGTGAACGTCTCCTTCAACGAGTTCG
CGGGGCCGCACCCTGCGTTCCCCGGCGCGGCGAACCTGACGGTCCTCGACATCTCCGGCAACCGCTTCTC
GGGCAGCATCAACACCACCGCGCTCTGCGGGGCCGCGCAGAACCTGACGGTCCTGCGGTTCTCGGGGAAC
GCGTTCTCTGGCGATGTCCCGGCTGGCTTCGGCCGGTGCGAGGCGCTCTCCGAGCTCTCTCTCGACGGCA
ATGGCCTCGCGGGGAGCCTGCCGGGTGACCTGTACACGATGCCTGAACTGCAGAGGCTGAGCTTACAGGA
CAACAACCTCTCCGGTGACCTCGACAACCTCGGTAACCTGTCGCAGCTTGTGCAGATTGACTTGTCATAT
AACAAATTCACCGGCTTCATCCCTGATGTGTTTGGGAGGTTGAGGAAGCTGGAGTCCTTAAACTTGGCAA
CCAATGGCTTCAATGGCACATTGCCCGGTTCGCTGTCAAGCTGTCCAGCGCTGACAGTGGTCAGCGTAAG
GAACAATTCGCTCTCCGGTGAGATCACACTCAACTTCAGCAGGCTGCCAAGGCTGAACACTTTCGATGCT
GGGTCAAATAGGCTGAGTGGTAACATACCTGCTAGCCTCGCCCGGTGCGCCGAGCTGAAGACGCTGAACC
TTGCTAGGAACAAGCTTGATGGGGAGATTCCGGAGAGCTTCAAGAATTTGAGTTCATTGTTGTACCTGTC
GCTGACAGGCAACGGCTTCACGAACCTGTCATCGGCACTGCAGGTCTTGCAGGATCTGCCCAAATTGACC
AGCTTGGTGCTCACCAACAATTTCCATGGGGGGGAGACGATGCCAATGGATGGCATCAAAGGGTTCACGA
GCATGGAGGTGCTTGTCCTGGCGAACTGCGCGCTCACCGGCACGATCCCCCCTTGGCTGCAGACCCTTGA
GAACCTCAGCGTGCTGGACATTTCGTGGAACAAGCTGCATGGTAACATCCCCCGATGGTTAGGCAGCCTG
AACAATCTCTTCTACATTGATCTGTCAAACAATTCGTTCACCGGGGAACTCCCCGAGAGCTTTACACAGA
TGAAGGGTCTGATTTCAAGTGATGGCTCAAGTGAGCGGGCATCGACCGAGTACGTCCCGTTATTTATAAA
GAAGAATTCAACCGGCAAGGGCCTGCAGTACAACCAAGTCAGCAGCTTCCCGGCGTCACTGATCCTCTCC
AACAACTTGCTTACTGGGCCAGTATTGCCGGGGTTTGGCCATCTTGTGAAGCTTCTTGTACTGGACCTGA
ACTGGAACAACTTCTCAGGGCGAATTCCTGATGAATTGTCAGGCATGTCGAGCTTGGAAAAGTTGAAGTT
GGCTCACAATGATCTCAGTGGGAGCATACCATCATCTCTGACGAAGCTGAATTTCCTCTCCGAGTTTGAT
GTGTCATACAATAATTTGACTGGAGATATCCCAACTGGAGGCCAGTTTTCGACATTTGCGAATGAAGGCT
TTGTGGGCAATTCAGCACTCTGCCTTCTTCGGAATGCGTCCTGCTCCAAGAAGGCTCGACTTGTGGAAGC
AGCACACCGTAAGAAGAGCAAAGCCAGCCTTGCTGCAGTTGGAGTAGGAACTGCAGTCGGGGTTATCTTT
GTCTTGTGGATTACTTATGTGATTTTGGCAAGGGTTGTTCGTTCCAGGATGCACGAGCGCAATCCAAAGG
CGGTTGCTAATGCTGAAGACTCCTCAGGTTCTGCTAACTCAAGCTTGGTGCTGCTTTTCCAGAACAATAA
AGATCTCAGCATTGAGGACATCTTGAAGTCCACGAACCACTTTGATCAAGCATATATAGTTGGATGTGGT
GGTTTTGGCCTCGTCTACAAATCAACGCTGCCAGATGGGCGAAAGGTTGAGATCAAGCGCCTTTCAGGCG
ACTATTCTCAGATTGAGAGGGAGTTTCAGGCCGAAGTGGAGACACTTTCAAGGGCCCAGCATGAGAACCT
TGTGTTGCTGCAGGGCTACTGCAAGATCGGCAACGACAGGCTGCTGATCTACTCATACATGGAGAATGGC
AGCTTGGATTACTGGCTTCACGAGAGGACGGATAGCGGCGCGCTGCTGGATTGGCAGAAGCGGCTGCGGA
TAGCTCAGGGTTCAGCAAGGGGGTTGGCATACCTGCACATGTCATGTGAGCCACGCATACTACACCGAGA
CATCAAGTCAAGCAACATCCTTCTGGATGAGAACTTCGAAGCCCATCTAGCAGACTTCGGACTGGCGAGG
CTCGTCTGCGCATACGACACCCACGTCACCACCGATGTCGTTGGGACCCTGGGCTACATTCCTCCAGAGT
ATGCGCAGTCGCCCATCGCGACTTACAAGGGCGACATCTACAGCTTCGGCATCGTGCTGCTGGAGCTGCT
CACCGGCCGGAGGCCTGTGGACATGTGCAGGCCGAAGGGGAGCAGGGACGTCGTGTCGTGGGTGCTTCAG
ATGAGGAAAGAGGAGAGGGAGACTGAGGTTTTCCACCCGAATGTGCATGACAAGGCAAATGAAGGCGAGC
TGCTGAGGGTGCTCGAGATTGCGTGCCTCTGCGTAACCGCTGCCCCCAAGTCAAGGCCGACGTCGCAGCA
GCTTGTCACCTGGCTTGACGACATTGCCGAAAACCGTAGCTTAATAATCCAGTGA
>TaPSKR2D	TraesCS2D03G1224700.1
ATGGGGGCCCGCTGCGGCCTGCTCGGCTTCCTGCTCGTCGCCGTCGTCCTGCTCCGCGTCCGCGGCGCCC
ACGCCCTGAACCAGACGTGCGATGCTGACCTGGAGGCGCTCCGGGCCTTCTCCGACGGCCTGGAGGGGAA
GGATGCCAGCGCCGGGCTGGTCGGGTGGGGCGCCGGCGACGGCGGGTCGTGCTGCTCCTGGACGGGCGTC
TCCTGCGACCTCGGGAGGGTGGTTGGGCTGGATCTCTCCAACCGCAGCCTCCGCGGCGTCATCTCCCCCT
CCGTCGCCTCCCTCGGCCGCCTCGCCGCGCTGAACCTCTCCCGGAACTCGTTCCGCGGCCAGGCGCCGGC
GGGGCTCGGTCTGCTCCCCGGGCTGCGGGTGCTCGACCTCAGCGCCAACGCCCTCTCCGGCACGTTCCCG
CCAAGCGGCGGCGCCGCCGGCGGGTTCCCGGCGATTGAGGTGGTGAACGTCTCCTTCAACGAGTTCGCGG
GGCCGCACCCTGCGTTCCCCGGCGCGGCGAACCTGACGGTGCTCGACATCTCCGGCAACCGCTTCTCCGG
CAGCATCAACACCACTGCGCTCTGCGGCGCCGCGCAGAACCTGACGGTCCCGCGGTTCTCGGGGAACGCA
CTCTCTGGCGACGTCCCGGCTGGCTTCAGCCGGTGCGAGGCGCTCTCCGAGCTCTCTCTCGACGGCAATG
GCCTCGCGGGGAGCCTCCCGGGTGACCTGTACACGATGCCTGAACTGCAGAGGCTAAGCTTACAGGACAA
CAACCTCTCCGGTGACCTCGACAACCTCGGTAACCTGTCGCAGCTTGTGCAGATTGACTTGTCATATAAC
AAATTCACCGGCTTCATCCCTGATGTGTTTGGGAGGTTGAGGAAGCTGGAGTCCTTAAACTTGGCAACCA
ATGGCTTCAATGGCACATTGCCTGGTTCACTGTCAAGCTGTCCGATGCTGACAGTGGTCAGCATAAGGAA
CAATTCGCTCTCCGGTGAGATCACACTCAACTTCACCTTGCTGCCAAGGCTGAACACTTTCGATGCTGGG
TCAAATAGGCTGAGTGGTAATATACCTCCGGGCCTCGCCCGGTGCACCGAGCTGAAGACGCTGAACCTTG
CTAAGAACAAGCTTGATGGGGAGATACCGGAGAGCTTCAAGAATTTGAGCTCACTGTTGTACCTGTCGCT
GACAGGCAACGGCTTCACGAACCTGTCATCGGCACTGCAAGTCTTGCAGGACCTGCCCAAACTGACCAGC
TTGGTGCTCACCAACAATTTCCATGGGGAGGAGATGATGCCGATGGATGGCATCAAAGGCTTCAAGAGCA
TGGAGGTGCTTGTCCTGGCGAACTGCGCGCTCACCGGCACAATCCCCCCTTGGCTGCAGACCCTTGAGAA
CCTCAGTGTGCTGGACATTTCGTGGAACAAGCTGCATGGTAACATCCCCCCATGGCTGGGCAGCCTGAAC
AATCTCTTCTACATTGATCTGTCAAACAATTCGTTCACCGGGGAACTCCCTGAGAGCTTTACACGGATGA
AGGGTCTGATTTCAAGTAATGGCTCGAGTGAGCGGGCGTCGACAGAGTACATCCCCTTATTTATCAAGAA
GAATTCAACAGGCAAGGGTTTGCAGTACAACCAAGCCAGCAGCTTCCCGGCATCACTGTCCCTCTCCAAC
AACTTGCTTGCTGGGCCGGTATTGCCGGGATTTGGTCATCTTGTGAAGCTTCATGTACTGGACCTCAGCT
GGAACAACTTCTCGGGGCGAATTCCCGATGAGTTGTCAGACATGTCGAGCTTGGAAAAGTTGAAGTTGGC
TCACAATGATCTCAGTGGGAGCATACCGTCATCTCTGACAAAGCTCAATTTCCTCTCCGACTTTGATGTG
TCATACAATAATTTGACTGGAGATATCCCAACCGGGGGCCAGTTTTTGACATTCGCGAATGAAGGCTTTC
TGGGCAATCCTGCGCTCTGCCTCCTTCGGAATGCCTCCTGCTCCGAGAAGGCTCGAGTTGTGGAAGCAGC
ACACCGTAAGAAGAGCAAAGCCAGCCTTGCTGCAGTTGGAGTAGGAACTGCAGTCGGGGTTATCTTTGTC
TTGTGGATTACTTATGTGATTTTGGCAAGGGTTGTCCGTTCAAGAATGCACGAGTGCAATCCAAAGGCGG
TTGCTAATGCTGAAGACTCCTCCTCAGGGTCTGCTAACTCAAGCTTGGTGCTGCTATTCCAGAACAATAA
AGATCTCAGCATCGAGGACATCTTGAAGTCCACGAACCACTTTGATCAAGCATACATAGTTGGATGTGGT
GGTTTTGGCCTCGTCTACAAATCAACGCTGCCGGATGGGCGGAGGGTTGCGATCAAGCGCCTTTCAGGCG
ACTACTCTCAGATCGAGAGGGAGTTTCAGGCCGAGGTGGAGACACTTTCAAGGGCCCAGCATGAGAACCT
TGTGTTGCTGCAGGGGTACTGCAAGATCGGCAACGACAGGCTGCTGATCTACTCATACATGGAGAATGGC
AGCTTGGATTACTGGCTTCACGAGAGGACGGATAGCGGTGCGCTGCTGGATTGGCAGAAGCGGCTGCGGA
TAGCACAGGGTTCGGCAAGGGGGTTGGCATACCTGCACATGTCATGTGAGCCACACATACTGCACCGAGA
CATCAAGTCAAGCAACATCCTCCTGGATGAGAACTTTGAAGCTCACCTGGCAGATTTCGGACTGGCGAGG
CTTGTCTGCGCGTACGACACCCACGTCACCACGGATGTCGTTGGGACCCTGGGCTACATTCCTCCAGAGT
ATGCCCAGTCGCCCATCGCGACTTACAAGGGCGACATCTACAGCTTCGGCATCGTGCTGCTGGAGCTGCT
CACCGGCCGGAGGCCTGTGGACATGTGCAGGCCCAAGGGGAGCAGGGACGTCGTGTCGTGGGTGCTTCAG
ATGAGGAAAGAGGACAGGGAGACTGAGGTTTTTCACCCGAATGTGCATGACAAGGCGAATGAAGGCGAGC
TGCTGAGGGTGCTTGAGATTGCGTGCCTCTGCGTAACCGCTGCCCCCAAGTCAAGGCCGATGTCGCAGCA
GCTTGTCACCTGGCTCGACGACATTGCGGAAAACCGTAGCTTAATAATCCAGTGA
>TaPSKR3B	TraesCS3B03G0944700.1
ATGGCCGCCTTCGCTCCCGCGCTGCTGCTCCTCCTCCTCGCGGCGGCCGCGGCGACGGCGACGACCACGA
CCGCGCTCACCGACGACGTGCTCGCGCTGGTGGTCTTCAAGACCGGCGTGGCCGACCCGCTGGGCCGCCT
CGCCCGGTGGACCGAGGACGACGACCGCCCCTGCTCCTGGCCGGGCGTCGGCTGCGACGCGCGCGCGGGC
CGCGTCACCTCGCTCTCCCTCCCCGCCGCGTCGCTCTCGGGCCGCCTCCCCCGCGCGCTCCTCCGCCTCG
ACGCGCTCCTCTCCCTCTCCCTCCCCCGCAACAACCTCTCGGGCCCCGTGCTCCCCGGCCTCCTCGCCTC
CCTCCCCCGCCTCCGCTCCCTCGACCTCGCCTCCAACCGCCTCGCCGCCACCGTCCCCGCCGACCTCTTC
GCCCAATGCCGCGACATCCGCACCATCTCCCTCGCCCACAACGAGCTCTCGGGCTACATCCCGCCCGCGG
TCGCCTCCTGCTCCTCGCTCCTCTCCCTCAACCTCTCCTCCAACCGCCTCGCTGGCCCGATACCCGATGG
TATCTGGTCGCTGCCTTCGCTCCGGTCTCTGGACCTCTCCGGGAATTCGCTGTCGGGGAGTGTTCCTGGT
GGGTTCCCCCGGAGCAGCTCGCTGCGGGCGCTGGATTTGAGCCGTAACCTTTTCGCCGGGGAGATACCGG
CTGATGTCGGAGAGGCGGCGCTTCTTAAATCGCTGGATCTCGGGCGTAACTTCTTCACCGGCGGCTTACC
GGATTCTCTCCGGAGGCTGACCGCGCTGCGGTTCCTTGGCGCCGGCAGCAATGCGCTAGCTGGCGAGGTG
CCGGCGTGGATCGGGGAGATGTGGTCCCTGGAGCGGCTTGACCTGTCGGGCAATCGCTTCGCCGGCGTCA
TCCCCGACGACATCGCGAAATGTAAGAACCTGTTGGAGGCCGATCTCAGCCGGAACGCGCTCACTGGAGA
GCTCCCCTGGTGGGTGTTCGGCCTGCCACTGCAGCGCGTCTCGGTCGCCGGCAACAAGCTCGACGGGTGG
GTCAAGGTCCCCGGAGATGCCGCGTTGGCGTTGCATGTGCTGGACCTGTCGAGCAACGCGTTCTCCGGCG
GGATCCCGCCGCAGATTACTGCCTTCGCGGGGTTGCAGTTTCTGAACCTGTCCTCGAATTCCATATCGGG
GCAGCTGCCTGCTGGCATTGGTGGGATGCGACTGCTGGAAGTGCTCGACGTCAGCGCTAACACGCTAACC
GGAAGCGTGCCACCGGAGATTGGTGGCGCGGTGGCGCTCCGGGTGCTGAGGATGGGGGACAATTCTCTCA
CCGGCCGCATCCCGGCACAGATTGGGAGCTGCAGTTCCCTCGTTGCACTGGATTTGTCGCACAACGACAT
CACGGGACCGATTCCAAGCACCCTCGGGAACCTGACCAGTCTTCAGGCTGTTGATCTCTCCCAGAACAAG
CTGAATGGGACCCTGCCAGTGGAGCTTTCTAATCTGCCCAGCTTGCACATCTTTGACGTCTCCCACAACT
TGCTATCAGGAAATCTCCCGAACAGCCGTTTCTTCGACAATATCCCCGACTACTTCCTATCAGACAATTC
CGGCCTATGCAGCTCCAGGAAGAACAATTCCTGCGGTGCTGTCATGCCAAAGCCGATTGTACTCAACCCC
AATTCCTCATCAAACCCCTTGTCACAATCCACACCAAGTTCCCCTAGCAGCAAGCACCACAAGAAAATCA
TACTGAGCGTCTCCACCCTCATTGCCATTGCGGGTGGTGCTGCCATTGCCATCGGAGTGATCACTGTAAC
TGTGCTCAATCGTCGTGTCCGTGCAGCCGCCTCCCACCCAAAGCCTGCTATTGCACTATCTGATGATTAC
CTTAGCCAATCCCCGGAGAATGATGCTAGCTCTGGGAAGCTTGTCATGTTTGGTAAAGGCAGCCCAGAGT
TCAGCACTGGTGGACATGCCTTGTTGAACAAGGACTGTGAGCTTGGGCGAGGAGGCTTTGGTGCAGTCTA
CAAGACGGTGCTCAGAGACGGACAGCCGGTGGCCATCAAGAAGCTCACCGTGTCTAGCTTGGTGAAGTCT
AAGGATGACTTTGAGCGACAAGTGAAGGTGCTTAGCAAGATGCGGCACCACAACATTGTCACACTGAGAG
GCTTTTACTGGACTTCATCGCTGCAGCTGCTCATCTATGATTACCTCCCAGGAGGAAATCTGCACAAGCA
CCTCCATGAGTGCACTGAGGAGAACACTCTTTCCTGGATGGAGAGGTTTGACATTATCATCGGTGTTGCC
AGGGGACTGATGCACCTCCACCAGCATGGCGTCGTCCATTACAATCTCAAGTCAAGCAATGTGCTGCTGG
ACAGCAATGGTGAGCCCAGGGTCGGTGACTATGGCCTTGCAAGCCTACTCCCGATGTTAGACCGGTATGT
GCTGAGCAGTAAGATCCAGAGTGCACTTGGATATATGGCGCCAGAATTCGCATGCAAGACGGTGAAGATC
ACCGAGAAGTGCGACGTCTACGGCTTTGGGGTGCTTGCACTGGAAATCTTGACGGGCAGGAGGCCCGTTG
AGTACTTGGAAGATGACGTGGTCGTGCTATGTGACTTGGTGAGAAGCGCGCTGGAGGAAGGCAGGCTGGA
GGACTGCATGGATCCGCGACTGTGCGGCGAGTTCGCGATGGAGGAGGCCATTCCGATCATCAAGCTGGGC
CTCGTTTGCACATCGCAGGTGCCGTCGAACCGGCCGGACATGGGCGAGGTGTTGAGTATACTTGATGTGG
TGAGGAGCCCTCAGGACAGTCCAGGGGATGAGATGGTATAA
>TaPSKR3D	TraesCS3D03G0756400.1
ATGGCCGACTCCGCCTCCGCCCCCGCGCTGCTGCTCCTCCTCCTCGCGGCGGCCGCGGCGGCGGCGACGA
CCACGACCGCGCTCACCGACGACGTGCTCGCGCTGGTGGTCTTCAAGACGGGCGTGGCCGACCCGCTGGG
CCGCCTCGCCAAGTGGACCGAGGACGACGACCGCCCCTGCTCCTGGCCGGGCGTCGGCTGCGACGCGCGC
GCAGGCCGCGTCACCTCGCTCTCCCTCCCGGCCGCCTCGCTCTCGGGCCGCCTCCCGCGCGCGCTGCTCC
GCCTCGACGCGCTCGTCTCCCTCTCCCTCCCCCGCAACAACCTCTCCGGCCCCGTGCTCCCGGGGCTCCT
CGCCTCCCTCCCCCGCCTCCGCTCCCTCGACCTCGCCTCCAACCGCCTCGCCGCCACCGTCCCCGCCGAC
CTCTTCGCCCAATGCCGCGACATCCGCGCCATCTCCCTCGCCGACAACGAGCTCTCGGGCTACATCCCGC
CCGCGGTCGCCTCCTGCTCCTCGCTCCTCTCCCTCAACCTCTCCTCCAACCGCCTCGCTGGCCCGATACC
CGACGGTATCTGGTCGCTGCCCTCGCTCCGGTCTCTGGACCTCTCCGGGAATTCGCTGTCGGGGAGTGTT
CCTGGCGGGTTCCCCCGGAGCAGCTCGCTGCGGGCGCTGGATTTGAGCCGTAACCTTTTCGCCGGGGGAA
TACCGGCTGATGTCGGAGAGGCGGCGCTTCTTAAATCGCTGGATCTCGGGCGTAACTTCTTCACCGGCGG
CCTGCCGGATTCTCTCCGTAGGCTGACCGCGCTGCGGTTCCTTGGCGCCGGCAGCAATGCGCTCGCTGGC
GAGGTGCCGGCGTGGATCGGGGAGATGTGGTCGCTGGAGCGGCTAGACTTGTCGGGCAATCGCTTCGCCG
GCGTCATCCCCGACGACATCGCGAAATGTAAGAACCTGCTGGAGGCCGATCTCAGCCGGAACGCGCTGAC
TGGCGAGCTCCCCTGGTGGGTGTTCGGCCTGCCACTGCAGCGCGTCTCGGTCGCCGGCAACAAGCTCGAA
GGGTGGGTCAAGGTCCCCGGAGATGCCGCGTTGGCGTTGCATGTGCTGGACCTGTCGAGCAACGCGTTCT
CCGGCGGGATCCCGCCGCAGATTACTGCCTTCGCGGGGTTGCAGTTTCTGAACCTGTCCTCGAATTCCAT
ATCGGGGCAGCTGCCTGCTGGCATTGGTGGGATGAGGCTGCTGGAGGTGCTCGACGTAAGCGCTAACACG
CTGACCGGAAGCGTGCCACCGGAGATTGGCGGCGCGGTGGCGCTCCGGGTGCTGAGGATGGGGGACAATT
CGCTCACCGGCCGCATCCCGGCACAGATTGGGAGCTGCAGTTCCCTCGTTGCACTGGATTTGTCGCACAA
CGACATCACGGGACCGATTCCAAGCACCCTGGGGAACCTCACCAGTCTTCAGGCTGTTGATCTCTCCCAG
AACAAGCTGAATGGGACCCTACCAGTGGAGCTTTCTAATCTGCCCAGCTTGCACATCTTTGACGTCTCCC
ACAACTTGCTATCAGGAAATCTCCCGAACAGTCGTTTCTTCGACAATATCCCTGACTACTTCCTATCAGA
CAATTCCGGCCTATGCAGCTCCAGGAAGAACAATTCCTGCGGTGCTGTCATGCCGAAGCCGATTGTACTC
AACCCCAATTCCTCATCAAACCCCTTGTCACAATCCACACCAAGCTCCCCTAGCAGCAAGCACCACAAGA
AAATCATACTGAGCGTCTCCACCCTCATTGCCATTGCGGGTGGTGCTGCCATTGCCATCGGAGTGATCAC
TGTAACTGTGCTCAACCGACGTGTCCGTTCTGCCGCCTCCCACCCAAAGCCTGCTATTGCACTATCTGAT
GATTACCTTAGCCAATCCCCGGAGAATGATGCTAGCTCTGGGAAGCTTGTCATGTTTGGCAAAGGCAGCC
CAGAGTTCAGCACTGGTGGGCATGCCTTGTTGAACAAAGACTGTGAGCTTGGGCGAGGAGGCTTTGGTGC
AGTCTACAAGACGGTGCTCAGAGACGGACAGCCGGTGGCCATCAAGAAGCTCACTGTGTCTAGCTTGGTG
AAGTCTAAGGATGACTTTGAGCGACAGGTGAAGGTGCTTAGCAAGATGCGGCACCACAATATTGTCACAC
TGAGAGGCTTTTACTGGACTTCGTCGCTGCAGCTGCTCATCTATGATTACCTCCCAGGAGGAAATCTGCA
CAAGCACCTCCATGAGTGCACGGAAGAGAACACTCTTTCCTGGATGGAGAGGTTTGACATTATCATCGGT
GTTGCCAGGGGACTGATGCACCTCCACCAGCATGGGGTCGTCCATTACAATCTCAAGTCAAGCAATGTGC
TGCTGGACAGCAATGGTGAGCCCAGGGTGGGTGACTATGGTCTTGCAAGCCTGCTCCCGATGCTGGACCG
GTATGTGCTGAGCAGTAAGATCCAGAGTGCACTTGGGTACATGGCGCCAGAATTCGCGTGCAAGACGGTG
AAGATCACCGAGAAGTGCGACGTCTACGGCTTTGGGGTGCTTGCACTGGAGATCTTGACGGGCAGGAGGC
CTGTTGAGTACTTGGAAGATGACGTGGTCGTGCTATGTGACTTGGTGAGAAGCGCGCTGGAGGAAGGCAG
GCTGGAGGACTGCATGGATCCGCGGCTATGCGGCGAGTTCGCGATGGAAGAGGCCATTCCGATCATCAAG
CTGGGCCTCGTTTGCACTTCGCAGGTGCCGTCGAACCGGCCGGACATGGGCGAGGTGTTGAGTATACTTG
AGGTGGTGAGGAGTCCGCAGGACAGTCCAGGGGATGAGATGGTCTGA
>TaPSKR4A	TraesCS4A03G0290600.1
ATGCGGTCCCTCGTGCTGCTGCTCCTCGTCCACCTCGTCTTCTTGGCGGAGGCCAAGGGCGGCGGCCGCG
CGGGCCTGGCGGCGGCGCTGAACGACGACGTCCTGGGGCTGATTGTGTTCAAGGCCGACGTGGTGGACCC
GGAGGGGCGCCTCGCGACGTGGAGCGAGGACGACGAGCGGGCCTGCGCGTGGGCCGGCATCACCTGCGAC
CCGCGCACCGGCGGCGTCTCGGGGCTCAACCTCGCCGGCTTCGGCCTCTCCGGCAAGCTCGGACGCGGCC
TCCTGCGCCTCGAGTCGCTCCAGTCGCTCTCCCTCTCCGCCAACAACTTCTCCGGCGACATCCCACCCGA
CCTCGCCCGCCTCCCGGACCTCCAGTCGCTCGACCTCAGCTCCAACGCCTTCTCGGGCGCCATCCCGGAG
GGATTCTTCGGCAAGTGCCACGCCCTCCGGGACGTCTCCCTGGCCAACAACGCCTTCACCGGTGACACCC
CGGACGTGGCCGCGTGCGGCACGCTCGCGTCTCTCAACCTGTCCTCCAACCGCCTGGCCGGCATACTGCC
CAGCGGCATCTGGTCCCTGAATGCGCTGCGAACCCTGGACCTCTCCGGCAATGCCATCACCGGCGAGTTG
CCTGTGGGCATCAGCAAGATGTTCAACCTGCGGGCGCTGAACCTGAGGAGGAACCGCCTCACAGGCAGCC
TCCCGGATGACATTGGGGACTGTCCGCTGCTGCGGTCAGTGGACCTGAGCTCTAACTCGCTCTCCGGCAA
CTTGCCGGAGTCCCTGCGGAGGCTCTCCACTTGCACAGACCTTGACTTGAGCTCAAATGAGCTCACCGGA
AATGTTCCAACTTGGGTTGGAGAAATGGTGAGCCTGGAGACGCTAGATTTGTCGGGGAACAAGTTCTCTG
GGGAGATTCCGGGGTCAATTGGTGGGCTCATGTCACTGAGGGAGCTGAGGCTGTCCGGAAATGGGTTCAC
CGGTGGCTTGCCCGAGTCAATCGGTGGATGTAGAAGCCTAGTGCACGTTGACGTGAGCTGGAATTCCCTC
ACTGGCAGCCTGCCTACCTGGGTATTTGCTTCTGGTGTGCAATGGGTGTCGGTGTCCTACAACACATTCA
GTGGTGTAGTGATGGTGCCTGTGAATGCATCCTCTGTGATTCAAGGCGTGGACCTGTCAAGCAATTCATT
TTCAGGACGGATCCCGTTGGAACTCTCGCAACTGCTCACCTTGCAGTCGCTGAACATGTCTTGGAACTCG
CTGTCTGGGAGTGTTCCAGCCAGCATTGTGGAGATGAAGTCACTGGAGCTGCTTGATTTGAGTGCCAATA
GGCTCAATGGGAGCATTCCATCTACCATTGGAGGGAAGTCGTTCAAAGTGCTGAGCCTTGCCAAGAACTC
CCTCACTGGGGAAATCCCACCCCAGATCGGTGATTGCTCTGCCTTGACATCACTGGATCTATCACACAAC
AGTCTAACCGGAGCTATTCCAGCAGCAATAGCCAATCTCACCAACCTTCAGACTGCTGATCTTTCTCGGA
ACAAGCTCACGGGTGGTCTGCCAAAACAGCTCTCCAACCTTGCCCACCTCATTTGCTTCAACATTTCACA
TAACCAGCTCTCCGGGGACCTCCCTCCTGGTAGCTTTTTTGACACAATTTCCCTCTCATCTGTGTCTGAC
AATCCTGGCCTTTGCGGTGCAAAGCTCAACTCATCTTGTCCTGGTGTATTACCTAAACCAATTGTACTGA
ATCCAGACTCTTCTTCCAATCCGCTGACACAGAAAGAGCCTGTGCCTGGGGGGCTCCATCACAAGAAAAC
CATACTGAGCATCTCAGCCCTTGTTGCAATTGGTGCTGCTGTTCTCATTGCTGTTGGTATCATAACCATT
ACAGTTCTTAACCTTCAAGTTCGTGCCCCAGGTTCTCATTCTGCTGCTGCTGCTGCTGCGCTGGAACTCT
CCGATGGATATCTCAGTCAGTCTCCAACAACTGACGTGAATGCAGGCAAGCTTGTCATGTTTGGAGGAGG
CAATCCAGAATTCAGTGCCAGTACCCATGCTCTTCTGAACAAGGACTGTGAGCTCGGCCGTGGTGGTTTT
GGCACTGTTTACAAGACCACTCTCCGAGATGGCCAACCTGTTGCCATCAAGAAACTGACAGTGTCAAGCT
TGGTCAAATCTCAAGATGAATTTGAGAGGGAAGTGAAGATGCTGGGCAAGTTACGCCACCGTAACCTTGT
TGCACTCAAGGGCTATTACTGGACGCCATCACTTCAGCTTCTTATCTACGAGTTTGTCTCTGGGGGTAAC
TTGCATAAACAACTTCATGAATCGTCCAATGCAAATTACCTTTCATGGAAGGAAAGATTTGACATAGTTC
TTGGTATGGCAAGAAGCCTGGCTCACCTCCACAGGCATGACATTATCCACTACAATCTCAAATCAAGCAA
CATTATGCTTGATGATTCGGGCGAGGCCAAGGTGGGGGACTACGGATTGGCAAAGCTACTGCCGTTGTTG
GATCGGTATGTTCTAAGCAGCAAGGTACAGAGTGCACTTGGTTACATGGCACCAGAATTTACATGCAGGA
CTGTGAAGATAACCGAGAAATGTGATGTGTATGGATTTGGAGTTCTTGTGCTGGAGGTCATGACAGGGAG
GACACCAGTGGAGTACATGGAAGATGATGTTATTGTACTGTGTGATGTGGTGAGGGCTGCTTTGGATGAA
GGCAAAGTGGAAGAGTGTGTCGATGAGAAGCTCTGCGGAAAATTCCCACTGGAAGAGGCGGTTCCTATCA
TGAAACTTGGCTTAGTTTGTACTTCTCAGGTTCCCTCCAATAGGCCAGACATGAGTGAGGTGGTGAACAT
ATTGGAGTTGATCAGATGCCCACAGGACAGCCCAGAGGCCGAGTTAGGTTAA
>TaPSKR4B	TraesCS4B03G0479200.1
ATGCGGTCCCTCGTGCTGCTGCTTCTCGTCCACCTCGTCTTCTTGGCGGAGGCCAAGGGCGGCGGCCGCG
CGGGCCTGGCGGCGGCGCTGAACGACGACGTCCTGGGGCTGATTGTCTTCAAGGCCGACGTGGTGGACCC
GGAGGGGCGCCTCGCGACGTGGAGCGAGGACGACGAGCGGGCCTGCGCGTGGGCCGGCATCACCTGCGAC
CCGCGCACCGGCCGCGTCTCGGGGCTCAACCTCGCCGGCTTCGGCCTCTCCGGCAAGCTCGGACGCGGCC
TCCTGCGCCTCGAGTCGCTCCAGTCGCTCTCCCTCTCCGCCAACAACTTCTCCGGCGACATCCCACCCGA
CCTCGCCCGCCTCCCGGACCTCCAGTCGCTCGACCTCAGCTCCAACGCCTTCTCGGGCGCCATCCCGGAG
GGATTCTTCGGCAAGTGCCACGCCCTCCGCGACGTCTCCCTGGCCAACAACGCCTTCACCGGTGATACCC
CGGACGTGGGCGCGTGCGGCACGCTCGCGTCTCTCAACCTGTCTTCCAACCGCCTGGCCGGCATGCTACC
CAGCGGCATCTGGTCCCTGAATGCGCTGCGAACTCTGGACCTCTCCGGCAATGTCATCACCGGCGAGTTG
CCTGTGGGCATCAGCAAGATGTTCAACCTGCGGGCGCTGAACCTGCGCAGGAACCGCCTCACAGGCAGCC
TCCCGGATGACATTGGGGACTGTCCGCTGCTGCGGTCACTGGACCTGAGCTCTAACTCGCTCTCCGGCAA
CTTGCCAGAGTCCCTGCGGAGGCTCTCCACTTGCACAGACCTTGACTTGAGCTCAAATGAGCTCACCGGA
AATGTTCCAACTTGGGTTGGAGAAATGGTGAGCCTGGAGACGCTAGATTTGTCGGGGAACAAGTTCTCCG
GGGAGATTCCGGGGTCAATTGGTGGGCTCATGTCACTGAGGGAGCTGAGGCTGTCCGGAAATGGGTTCAC
CGGTGGCTTGCCTGAGTCAATCGGTGGATGTACAAGCCTAGTGCACGTTGACGTGAGCTGGAATTCCCTC
ACTGGCAGCCTGCCTACCTGGGTATTTGCATCCGGTGTGCGATGGGTATCGGTGTCCTACAACACATTCA
GTGGTGAGGTGATGGTGCCTGTGAATGGATCCTCTGTGATTCAAGGCGTGGACCTGTCAAGCAATTCGTT
TTCAGGACGGATCCCGTCCGAACTCTCGCAACTGCTCACCTTGCAGTCGCTGAACATGTCTTGGAACTCG
CTGTCTGGGAGTGTTCCAGCCAGCATTGTGGAGATGAAGTCACTGGAGCTGCTTGATTTGAGTGCCAATA
GGCTCAATGGGAGCATTCCATCTACCATTGGAGGGAGGTCGTTCAAAGTGCTGAGCCTTGCCAAGAACTC
CCTCACTGGAGAAATCCCACCCCAGATTGGGGATTGCTCTGCCCTCACGTCACTGGATCTATCACACAAC
GGTTTAACCGGAGCTATTCCAGCAACAATAGCCAATCTCACCAACCTTCAGACTGCTGATCTTTCTCGGA
ACAAGCTCATGGGTGGTCTGCCAAAACAGCTCTCCAACCTTGCCCACCTCGTTCGCTTCAACATTTCACA
TAACCAGCTCTCCGGGGATCTCCCTCCTGGTAGCTTTTTTGACACAATTTCCGTCTCATCTGTGTCTGAC
AATCCTGGCCTTTGCGGTGCAAAGCTCAACTCATCTTGTCCTGGTGTACTACCAAAACCAATTGTACTGA
ATCCAGACTCTTCTTCCAATCCGCTAGCACAGAAAGAGCCTGTGCCTGGGGGGCTCCATCACAAGAAAAC
CATACTGAGCATCTCAGCCCTTGTTGCAATCGGTGCTGCTGTTCTCATTGCTGTTGGTATCATAACCATT
ACTGTTCTTAACCTTCAAGTTCGCGCCCCAGGTTCTCATTCTGCTGCTGCTGCTGCTGCTGCTGCTGCGC
TGGAACTCTCGGATGGATATCTCAGTCAGTCTCCAACAACTGACGTGAATGCAGGCAAGCTTGTAATGTT
TGGAGGAGGCAATCCAGAATTCAGTGCCAGTACCCATGCTCTTCTGAACAAGGACTGTGAGCTCGGCCGT
GGTGGTTTTGGCACTGTTTACAAGACCACTCTCCGAGATGGCCAACCTGTTGCCATCAAGAAACTGACAG
TGTCAAGCTTGGTCAAATCTCAAGATGAATTTGAGAGGGAAGTGAAGATGCTGGGCAAGTTACGCCACCG
TAACCTTGTTGCACTCAAGGGCTATTACTGGACGCCATCACTTCAGCTTCTTATCTACGAGTTTGTCTCT
GGGGGTAACTTGCATAAACAACTTCATGAATCGTCCAATGCAAATTACCTTTCATGGAAGGAAAGATTTG
ACATAGTTCTTGGTATGGCAAGAAGCCTGGCTCACCTCCACAGGCATGACATTATCCACTACAACCTGAA
GTCAAGCAACATTATGCTTGATGGTTCTGGTGAGGCCAAGGTGGGGGACTACGGATTGGCAAAGCTACTG
CCGGTGTTGGATCGGTATGTTCTAAGCAGCAAGGTACAGAGTGCACTTGGTTACATCGCACCAGAATTTA
CATGCAGGACTGTGAAGATAACCGAGAAATGTGATGTGTATGGATTTGGAGTTCTTGTGCTGGAGGTCAT
GACAGGGAGGGCACCAGTGGAGTACATGGAAGATGATGTTATTGTACTGTGTGATGTGGTGAGGGCTGCT
TTGGATGAAGGCAAAGTGGAAGAGTGTGTCGATGAGAAGCTCTGCGGAAAATTCCCACTGGAAGAGGCTG
TTCCGATCATGAAACTTGGCTTAGTCTGTACTTCTCAGGTTCCCTCCAATAGGCCAGACATGAGTGAGGT
GGTGAACATATTGGAGTTGATCAGATGCCCACAGGACAGCCCAGAAGCCGAATTAGGTTAA
>TaPSKR4D	TraesCS4D03G0428000.1
ATGCGGTCCCTCGTGCTGCTGCTCCTCGTCCACCTCGTCTTCCTGGCGGAGGCCAAGGGCGGCGGCCGCG
CGGGCCTGGCGGCGGCGCTGAACGACGACGTCCTGGGGCTGATTGTGTTCAAGGCCGACGTGGTGGACCC
GGAGGGGCGCCTCGCGACGTGGAGCGAGGACGACGAGCGGGCCTGCGCCTGGGCCGGCATCACCTGCGAC
CCGCGCACCGGCCGCGTCTCGGGGCTCAACCTCGCCGGCTTCGGCCTCTCCGGCAAGCTCGGACGCGGTC
TCCTGCGCCTCGAGTCGCTCCAGTCGCTCTCCCTCTCCGCCAACAACTTCTCCGGCGACATCCCACCCGA
CCTCGCCCGCCTCCCGGACCTCCAGTCGCTCGACCTCAGCTCCAACGCCTTCTCGGGCGCCATCCCGGAT
GGATTCTTCGGCAAGTGCCACGCCCTCCGCGACGTCTCCCTGGCCAACAACGCCTTCACCGGTGACACCC
CGGATGTGGGCGCGTGCGGCACGCTCGCGTCTCTGAACCTGTCTTCCAACCGCCTGGCCAGCATGCTGCC
CAGCGGCATCTGGTCCCTGAATGCGCTGCGAACTCTGGACCTCTCTGGCAATACCATCACCGGCGAGTTG
CCTGTGGGCATCAGCAAGATGTTCAACCTGCGGGCGCTGAACCTGCGGAGGAACCGCCTCACAGGCAGCC
TCCCGGATGACATTGGGGACTGTCCGCTGCTGCGGTCAGTGGACCTGAGCTCTAACTCGCTCTCCGGCAA
CTTGCCAGAGTCCCTGCGGAGGCTCTCCACTTGCACAGACCTTGACTTGAGCTCAAATGAGCTCACCGGA
AATGTTCCAACTTGGGTTGGAGAAATGGTGAGCCTGGAGACGCTAGATTTGTCGGGGAACAAATTCTCCG
GGGAGATTCCGGGGTCAATTGGTGGGCTCATGTCACTGAGGGAGCTGAGGCTGTCCGGAAATGGGTTCAC
CGGTGGCTTGCCTGAGTCAATCGGTGGATGTAGAAGCCTAGTGCACGTTGACGTGAGCTGGAATTCCCTC
ACTGGCAGCCTGCCTACCTGGGTATTTGCTTCCGGTGTGCAATGGGTGTCGGTGTCCTACAACACATTCA
GTGGTGTGGTGATGGTGCCTGTGAATGCATCCTCTGTGATTCAAGGCGTGGACCTGTCAAGCAATTCGTT
TTCAGGACGGATCCCGTCCGAACTCTCGCAACTGCTCACCTTGCAGTCGCTGAACATGTCTTGGAACTCG
CTGTCTGGGAGTGTTCCAGCCAGCATTGTGGAGATGAAGTCACTGGAGCTGCTTGATTTGAGTGCCAATA
GGCTCAATGGGAGCATTCCATCTACCATTGGAGGGAAGTCGTTCAAAGTGCTGAGCCTTGCCAAGAACTC
CCTCACTGGAGAAATCCCACCCCAGATTGGGGATTGCTCTGCCCTCACGTCACTGGATCTATCACACAAT
GGTTTAACCGGAGCCATTCCAGCAACAATGGCCAATCTCACCAACCTTCAGACTGCTGATCTTTCTCGGA
ACAAGCTCACGGGTGGTCTGCCAAAACAGCTCTCCAACCTTGCCCACCTCGTTCGCTTCAACATTTCACA
TAACCAGCTCTCCGGGGATCTCCCTCCTGGTAGCTTTTTTGACACTATCTCCCTCTCATCTGTGTCCGAC
AATCCTGGCCTTTGCGGTGCAAAGCTCAACTCATCTTGTCCTGGCGTACTACCAAAACCAATTGTACTGA
ATCCAGACTCTTCGTCCAATCCGCTAGCACAGAAAGAGCCTGTGCCTGGGGGGCTCCATCACAAGAAAAC
CATACTGAGCATCTCAGCCCTTGTTGCAATTGGTGCTGCTGTTCTCATTGCTGTTGGTATCATAACTATT
ACAGTTCTTAACCTTCAAGTTCGCGCCCCAGGCTCTCATTCTGCTGCTGCTGCTGCTGCGCTGGAACTCT
CAGATGGATATCTCAGTCAGTCTCCAACAACTGACGTGAATGCAGGCAAGCTTGTCATGTTTGGAGGAGG
CAATCCAGAATTCAGTGCCAGTACCCATGCTCTTCTGAACAAGGACTGTGAGCTCGGCCGTGGTGGTTTT
GGCACTGTTTACAAGACCACTCTCCGAGATGGCCAACCTGTTGCCATCAAGAAACTGACAGTGTCAAGCT
TGGTCAAATCTCAAGATGAATTTGAGAGGGAAGTGAAGATGCTGGGCAAGTTACGCCACCGTAACCTTGT
TGCACTCATGGGCTATTACTGGACGCCATCACTTCAGCTTCTTATCTACGAGTTTGTGTCTGGGGGTAAC
TTGCATAAACAACTTCATGAATCTTCCAATGCAAATTACCTTTCATGGAAGGAAAGATTTGACATAGTTC
TTGGTATGGCAAGAAGCCTGGCTCACCTCCACAGGCATGACATTATCCACTACAACCTGAAGTCAAGCAA
CATTATGCTTGATGGTTCGGGCGAGGCCAAGGTGGGGGACTATGGATTGGCGAAGCTACTGCCGATGTTG
GATCGGTATGTTCTAAGCAGCAAGGTACAGAGTGCACTTGGTTACATGGCACCAGAATTTACATGCAGGA
CTGTGAAGATAACCGAGAAATGTGATGTGTATGGATTTGGAGTTCTTGTGCTGGAGGTCATGACAGGGAG
GGCACCAGTGGAGTACATGGAAGATGATGTTATTGTACTGTGTGATGTGGTGAGGGCTGCTTTGGATGAA
GGCAAAGTGGAAGAGTGTGTTGATGGGAAGCTCTGCGGAAAATTCCCACTGGAAGAGGCTGTTCCGATCA
TGAAACTTGGCTTAGTTTGTACTTCTCAGGTTCCCTCCAATAGGCCAGACATGAGTGAGGTGGTGAACAT
ATTGGAGTTGATCAGATGCCCACAGGACAGCCCAGAAGCCGAATTAGGTTAA
>TaPSKR5D	TraesCS4D03G0740900.1
ATGACCCCCGCCAGCCGATCCCTCGCCCCGCTGGCGCTGCTGGCTCTGGCAGTGCTGCTGCATTGGGCCG
CGCCGCAGGCGCTGGTGGAGGCGGCGACTGCGGCGGAGCGGCGGATCCTGCTGGACTTCAAGGCGGCCAT
CACCGCGGACCCGGACGGCGCGCTCGCGTCCTGGAAGCCCTCGGGCGACCCGTGCGCGGACTTCGCGGGG
GTGTCCTGCGACCCGGCCACGGGCGCCGTGCAGCGCCTGCGCCTCCACGGCACGGGACTGGCGGGCACCC
TCGCCCCGTCGCTGGCGCGCCTGCCCGCGCTCGAGTCCGTCTCGCTCTTCGGGAACGCGCTCTCCGGCGG
GATCCCGCCGGGCTACGCGTCCCTGGCGCCCACGCTGCACAAGCTCAACCTCAGCCGCAACGCGCTGTCG
GGCGAGATCCCGGCCTTCCTCGGCGCCTTCCCCTGGCTCCGCCTGCTCGACCTCTCCTACAACGCCTTCT
CCGGCGAGATCCCGCCGGGGCTCTTCGACCCCTGCCCCCGCCTCCGCTACGTCTCGCTCGCGCACAACTC
GCTCCGGGGCGCCGTCCCGCCCGGCATCGCCAACTGCTCGCGACTCGCCGGCTTCGACCTCTCCTACAAC
CGCCTCTCCGGCGAGCTCCCCGACCAGCTCTGCGCGCCGCCGGAGATGAACTACATCTCCGTCCGGAGCA
ACGACCTCTCCGGCGGCATCGACGGCAAGCTCGACGCCTGCCGCAGCATCGACCTGTTCGACGTCGGGAG
CAACCGCTTCTCCGGCGCCGCGCCCTTCGGCCTCCTCGGCCTCGCCAACATCACCTACTTCAACGTCTCC
TCCAACGCCTTCGACGGCGAAATCCCCAACATTGCCACCTGCGGCAGCAAGTTTTTATACTTCGACGCCT
CTGGCAACCGGCTCGCCGGCCCGGTTCCGGAGAGCGTGGTGAATTGCCGCAACCTGAGGGTGTTGGATTT
GGGGGCGAATGCTCTTGCCGGAGACATACCGCCAGTTATCGGGACACTGCGGTCGCTTTCCGTGCTCAGG
CTCGCCGGCAACACAGGCATTACCGGTTCAATTCCTGCCGAGCTTGGAGGAATTGAGATGCTTGTCACAC
TCGACCTTGCCGGCCTTATGCTCACCGGAGACATTCCGGTGTCCCTCAGCAAATGCCAGTTCCTGCTCGA
GCTGAATTTGTCTGGCAACAAATTGCAGGGAGTGATCCCGGACACGCTCAACAACCTGACTTACCTCAGG
ATGCTTGATCTTCACAAGAACCAGCTCGACGGGGGCATTCCGGTGTCGCTTGCTCAGCTCACCAACCTTG
ATCTGCTAGACCTCTCGGAGAATGGACTGACTGGGCCAATCCCCTCAGAACTTGGGAACCTCTCTAAGCT
GACACATTTCAACGTGTCCTTCAACCGTCTTTCCGGCATCATACCTTCTGCTCCGGTCTTGCAGAATTTC
GGCAGCAGGGCCTTCATGGGAAACCCATTACTATGTGGACCGCCATTGAACAATCTGTGTGGTGGACAGC
GAGCAAGACGATTGTCTGTCGCTATCATAATCGTCATTGTCGCTGCAGCGCTTATACTTATTGGGGTCTG
CATTGTTTGTGCTATGAACATTAGGGCCTATACAAGGAGGAGTAAGGAGGAGCAGGAAGGGAAGGAGGAC
GAAGAGGTGCTCGTCTCCGAGAGCATATCCGTCGGATCTCCAGGCCAAAATGCCATCATTGGAAAGTTGG
TGCTCTTCACCAAGAGCTTGCCTTCAAGGTATGAAGATTGGGAGGAAGGAACTAAGGCATTGGTTGATAA
AGACTGCCTTGTTGGTGGAGGGTCAGTTGGCACGGTGTACAAGGCCACCTTTGAGAATGGGTTGTCCATT
GCCGTGAAGAAACTGGAGACACTCGGAAGTTTGACAACCCAGGATGAGTTTGAGCATGAGATGGGGCAGC
TTGGTAACCTCAATCACCCCAATCTGGTCACATTCCAGGGTTACTACTGGTCGTCCTCGATGCAGTTGAT
CCTGTCGGAGTTTGTGACCAAAGGGAGCTTGTATGACCACCTCCATGGGAACCGTCGTCGTGCGTTTTCC
CGAAGTAGTAGCGGAGGTGAGCTCTCCTGGGATCGGAGGTTCAAGATTGCGCTTGGAACGGCGCGTGCAC
TCGCATATCTTCACCATGACTGCCGACCACAAGTCTTGCATCTCAACATCAAGTCTTCAAACATAATGAT
AGATGAAGAATATGAAGCCAAGCTGTCTGACTATGGATTTAGAAAGCTGTTACCTATTCTAGGTAGCTTT
GAAGTGAGCAGATCTTATGCTGCCATCGGGTACATTGCCCCGGAGCTAGCATCCCCGAGCTTGAGATACA
GCGATAAGAGCGATGTATTTAGCTTTGGGGTGGTGTTGCTTGAGATCGTGACAGGGCGGAAGCCAGTGGA
GAGCCCTGGGGCTGCTATACATGTGATTTTGCGCGACTATGTCAGGGAGATACTGGAGGATGGTACTAAA
TCGGACTGCTTCGATCGGAGCCTGAGGGGATTCATTGAAGCCGAGTTGGTCCAAGTGCTCAAACTAGGCC
TGGTATGCACTTCCAACACACCATCAAGCCGACCAAGCATGGCGGAGGTGGTGCAGTTCTTGGAATCTGT
TAGGACTAATTCTTGA
>TaPSKR6A	TraesCS6A03G0102000.1
ATGGCGGGCCGAGGCAGGGGTGGTGCACTGGCGGCGGTGGCGGCGCTGCTGCTGCCGGTGATCGTGCTGC
TGTCGCGGTGCGGGAGCGGCGCGGCGCAGCCCTCGCCGCGGTGCGGGGCCGGTGACCTCGCCGCGCTCAG
AGGGTTCTCGGCCGGCCTTGATGCTCCGGTGGACGGATGGCCGGCCGTCGCTGATGACGATGAAGGCGGC
TGCTGTGCGTGGCCTGGCGTGGTCTGCGGCCGCGCGGGCGTCGTCGTCGGGGTGGTGCTGCCGAACCGGA
CGCTGCGGGGGGAGGTGGCCGCGTCGCTCGCCGGGCTCACGGCGCTCCGCGTGCTCAACCTCTCCGGCAA
CGCGCTGCGGGGCGCGCTCCCGCCCGGGCTCCTCCGGCTGCGCCGCCTCGAGGTGCTCGACGTCAGCTCC
AACGCGCTCGCCGGCGCGATCGGGCCCGGGCTCGACCTCCCGGCGGCGCGGGTGTTCAACGTGTCCTACA
ACGCGTTCAACGTCAGCCACCCGGTGCTCGCCGGCGCCGTGAACCTCACGGCGTACGACGCGTCCGGCAA
CGGCTTCGACGGCCCCGTGGACGCCGCCGCGGTCTGCGCGTCCTCGCCGGGGCTGCGGGTCCTGAGACTG
TCCATGAACAGGCTCTCCGGCGACTTCCCTGTCGGGTTCGGCCAATGCCGGTCGCTCCTCGACCTCTCGC
TCGACGGCAACGGCATCACCGGCGCGCTCCCAGATGACCTCTTCACCGCCACGTCGCTGCGGTACCTCTC
CCTCCACACCAACTCCATCTCCGGCGAGATCCCGCCGGGGCTCCGCAACCTCACCGGCCTCGTCCGCCTC
GACTTATCCTTCAACGCATTCTCCGGCGCGCTGCCCGAGGTGTTCGACACGCTCGCCGGCACGCTCCAGG
AGCTCTCGGCGCCGAGCAACCTGCTCACCGGTGGCCTTCCGGCCACGCTCTCGCTGTGCGTGAACCTTCG
CGTCCTCAACCTCCGCAACAACACGCTCACCGGCGCCATTGGCCTCGACTTCCGCGCCGTCAATAGCCTC
GTCTACCTCGACCTGGGCGTCAACAAGTTCACGGGCCTCATCCCGGCGAGCCTCCCCAAGTGCGCCGGCA
TGACGGCGCTCAACCTCGGCCGAAACCTCCTCACCGGCGAGATACCGCCGTCGTTCGCCGCGTTCCCGTC
GCTCTCCTTCCTGTCCCTCACCGGCAACGGCTTCTCCAACGTCACGTCGGCGTTGAGGATACTGCAGCGC
TTGCCCAACCTGACGAGCCTCGTGCTCACCAAGAACTTCCGCGGCGGCGAGGCGATGCCAGAGGACGGCA
TCGATGGGTTCGCCAAGATGGAGGTGCTCGTCATTGCCAACTGCGAGCTCACCGGCGCGATCCCGGCGTG
GCTCGCTGGGCTGCGGAAGCTCAAGGTGCTCGACATCTCGTGGAACCGGCTCGCCGGCCCGATCCCGCCG
CTGCTCGGCGAGCTCGACCGCCTCTTCTACCTCGACATATCGAACAACTCGCTGCAGGGGGAGATCCCGG
CCAGCCTGACGCGGATGCCGGCGCTGCTGGCCGGCAGCGGCAATGGCGGCGGCGGCGACGACGAGAAGGT
GCAGGACTTCCCGTTCTTTATGCGCCGGAACGTGTCGGCGAAAGGACGGCAGTATAACCAGGTGAGCAGC
TTCCCGGCGTCGCTCGTGCTGGGGCGGAACAACCTCACCGGCGGCGTGCCGGCGGGTCTGGGTGCGCTGG
ACAGATTGCACATCGTCGACCTGAGCTGGAACGGCTTCTCGGGGCCCATCCCGCCGGAGCTGTCGGGGAT
GACGAGCCTCGAGTCCCTCGACGTGTCGCACAACGCGCTCTCCGGCGCCATCCCGGCGTCGCTGACGCGG
CTCAGCTTCCTCTCCCACTTCGCCGTCGCGTACAACAACCTCTCCGGCGAGATCCCCATTGGCGGCCAGT
TCTTCACCTTCTCCAGCGCGGACTTCGCGGGGAACCCGCTCCTGTGCGGTTTCCACGTGGGACGGAAGTG
CGACAGGAAGGGGGTTGATCCGGCCACGGACGGCAGCACGACAGGGAGCAATGACGGCCGAAGGAGCGCC
GCCAGCGCCGGCGTCGTGGCGGCGATATGCGTCGGCACAACGCTGCTGGTCGCCGTGGGCCTTGCCGTGA
CGTGGCGGACGTGGTCGAGGCGGCGGCAGGAGGACAACGCCTGCAGGGTGGCCGCCGGGGACGACGAGGA
AAGCACCGACTCGTCCGCGGCGAGGTCGTCGACGCTGGTGCTCCTCTTCCCCGACGACGAAGAAGAGGAG
CAGACGACGGCGGTGATCACGCTTGACGATGTGGTGAAGGCGACGGGGGACTTCGACGAGACCCGCATCG
TTGGGTGCGGCGGGTTCGGCATGGTGTACCGCGCGACGCTGGCCGACGGGCGCGACGTCGCCGTGAAGCG
CCTCTCCGGCGACTTCCACCAGATGGAGCGCGAGTTCCGGGCGGAGGTGGAGGCGCTCTCCCGCGTGCGC
CACCGCAACCTCGTCGCCCTGCGCGGCTACTGCCGCCTCGGCAAGGACGTGCGCCTCCTCATCTACCCGT
ACATGGAGAACGGCAGCCTGGACCACTGGCTCCACGAGCGCGCGCACGCCGGCGACGCCCTCCCCTGGCC
GGCGCGGCTGCGGATCGCGCGGGGCGCGGCGCGCGGGCTGGCGCACCTGCACGGCGGCGGCGCGCGGGTG
ATGCACCGGGACGTGAAGTCGAGCAACATCCTGCTGGACGCGGCGATGGAGGCGCGGCTGGGGGACTTCG
GGCTGGCGCGGCTGGCGCGCGGGAGCGACGACACGCACGTGACCACGGACCTGGTGGGCACGCTGGGGTA
CATCCCGCCGGAGTACGGGCACTCGCCGGCGGCGACGTACCGGGGCGACGTGTACAGCATGGGGGTGGTG
CTGGTGGAGCTGGTGACGGGCCGGCGGCCCGTGGACATGGCGGCGCGGCTCGGCGCGCGGGACGTGACGG
CGTGGGCGGTGCGGCTCCGGCGGGAGGGGCGGGGCCGCGAGGCCGTGGACGCCGCCGTGCCGGGGCGGCA
CCGGGAGGAGGCGGCGAGGGTGCTGGAGCTGGCGTGCGCCTGCGTCAGCGAGGACCCCAAGGCGAGGCCC
ACGGCGCAGCAGCTCGTCCAGCGGCTCGACGCCATCGCCGCCGCCGCCGCCGCCGCACCGGAGATTCGCT
CCGGCACGGTAGATAACTGA
>TaPSKR6B	TraesCS6B03G0143300.1
ATGGCGGGGCGAGGCAGAGGTGGTGCGCTGGCGGCGCTGCTGCTGCCGGTGATCGTGCTGCTGTCGTGGT
GCCTGAGCGGCGCGGCGCAGCCATCACTGCGGTGCGGGGCCGGTGACCTCGCCGCGCTCAGAGGGTTCTC
GGCGGGCCTTGATGCCACTGTGGATGGATGGCCGGCCGTCGCTGATGACGATGAAGGCGGCTGCTGCGCG
TGGCCTGGCGTGCTCTGCGGCCGCGCGGGCGTCGTCGGGGTGGTGCTGCCGAACCGGACGCTTCGGGGGG
AGGTGGCCGCGTCGCTCGCCGGGCTGGCGGCGCTCCGCGTGCTCAACCTCTCCGGCAACGCGCTGCGGGG
CGCGCTCCCGCCCGCGCTCCTCCGGCTGCGCCGACTCGAGGTGCTCGACGTCAGCTCCAACGCGCTCGCC
GGCGCGATCGGGCTCGGGCTCGAGCTCCCGGCGGCGCTGGTGTTCAACGTGTCGTACAACGCGTTCAACG
GCAGCCACCCGGTGCTCCCCGGCGCCGTGAACCTCACGGCGTACGACGCGTCCGGCAACGGCTTCGAGGG
ACCCCTGGACGCCGCGGCGGTCTGCGCGTCCTCGCCGGGGCTGCGGGTCCTGCGGCTGTCCATGAACAGG
CTCTCCGGTGACTTCCCTGTCGGGTTCGGCCAATGCCGGTCGCTTCTTGAGCTCTCGCTCGACGGGAACG
GCATCACCGGCGCCCTCCCAGATGACCTCTTTGCCGCCACGTCGCTGCGGTACCTCTCCCTCCACACCAA
CTCCATCTCCGGCGAGATCCCGTTGGGGCTCCGCAACCTCACCGGCCTCGTCCGCCTCGACCTCTCCTTC
AACGCATTCTCTGGTGCGCTGCCCGAGGTGTTCGACGCGCTGGCCGGCACGCTCCAGGAGCTCTCGGCGC
CGAGCAACGTGCTCACCGGTGGCCTTCCCGCCACGCTCTCGCTGTGCGTGAACCTTCGCGTCCTCAACCT
CCGCAACAACACGCTCACCGGCGCCATCGGCCTGGACTTCCGCGCCGTCAATAGCCTCGTCTACCTCGAC
CTGAGCGTCAACAAGTTCACGGGCCTCATCCCGGCGAGCCTCCCCGAGTGCGCCGGCATGACGGCGCTCA
ACCTCGGCCGAAACCTCCTCACCGGCGAGATACCGCCGTCGTTCTCCACGTTCCCGTCGCTCTCCTTCCT
GTCCCTCACCGGCAACGGCTTCTCCAACGTCACGTCGGCGTTGAGGATACTGCAGCGCTTGCCCAACCTG
ACGAGCCTCGTGCTCACCAAGAACTTCCGCGGCGGCGAGGCGATGCCAGAGGACGGCATCGACGGGTTCG
CCAAGATCGAGGTGCTCGTCATTGCCAACTGCGAGCTCACCGGCGCGATCCCGGCGTGGCTCGCTGGGCT
CCGGAGGCTCAAGGTGCTCGACATCTCGTGGAACCGGCTCGCCGGCCCGATCCCGCCACTGCTCGGCGAG
CTCGACCGCCTCTTCTACCTCGACATATCGAACAACTCGCTGCAGGGGGAGATCCCGGCCAGCCTGACGC
GGATGCCGGCGCTGCTGGCCGGCAGCGGCAATGGCCGTGACGACGACGACGAGAAGGTGCAGGACTTCCC
GTTCTTTATGCGCCGGAACGTGTCGGCGAAAGGACGGCAGTATAACCAGGTGAGCAGCTTCCCGGCGTCG
CTCGTGCTGGCGCGGAACAACCTCACCGGTGGCGTGCCGGCGGCTCTGGGAGCGCTGGCCAGATTGCACA
TCGTCGACCTTAGCTGGAACGGCTTCTCGGGGCCCATCCCGCCGGAGCTGTCGGAAATGACGAGCCTCGA
GTCCCTCGACGTGTCGCGCAACGCGCTCTCCGGCGCCATCCCGGCGTCTCTGACGCGGCTCAGCTTCCTC
TCCCACTTCTCCGTCGCGGACAACAACCTCTCCGGCGAGATCCCCATCGGCGGCCAGTTCTTCACCTTCT
CGAGCGCCGACTTCGCCGGGAACCCGTTCCTGTGCGGTTTCCACGTGGGACGGAAGTGCGACCGGAAGGG
AGATGATCAGGCCACGGACGGCACGACCGGGACCAATGACGGCCGGAAGAGCGCCGCTAGTGCCGGCGTC
GTGGCGGCCATATGCGTCGGCACGGCGCTGCTGGTCGCCGTGGGCCTTGGCGCGACGTGGCGGGCGTGGT
CGAGGCGGCGGCAGGAGGACAACGCCTGCAGGGTGGCCGCCGGCGACGACGAGGAAAGCACCGATTCGTC
CGCGGCGAGGTCGTCGACGCTGGTGCTCCTCTTCCCCTGCGACGAAGAAGAGGAGGAGACGACGGTGATT
ACGCTTGACCAGGTGGTGAAGGCGACGGGCGACTTCGACGAGTCCCGCATCGTCGGGTGCGGCGGGTTCG
GCATGGTGTACCGCGCGACGCTGGCGGAAGGGCGCGACGTCGCCGTGAAGCGCCTCTCCGGCGATTTCCA
CCAGATGGAGCGCGAGTTCCGGGCGGAGGTGGAGGCGCTCTCCCGCGTGCGCCACCGCAACCTCGTCGCC
CTGCGCGGCTACTGCCGCCTCGGCAAGGACGTCCGCCTCCTCATCTACCCGTACATGGAGAACGGCAGCC
TGGACCACTGGCTCCACGAGCGCGCGGACGCCGGCGACGCCCTGCCATGGCCGGCGCGGCTGCGGATCGC
CCTGGGCGCGGCGCGCGGGCTGGCGCACCTGCACGGCGGAGGCGGCGGCGCGCGGGTGATGCACCGGGAT
GTGAAGTCGAGCAACATCCTGCTGGACGCGGCCATGGAGGCGCGGCTGGGGGACTTCGGGCTGGCGCGGC
TGGCGCGCGGGAGCGACGACACGCACGTGACGACGGACCTGGTGGGCACGCTGGGGTACATCCCGCCGGA
GTACGGGCACTCGCCGGCGGCGACGTACCGGGGCGACGTGTACAGCATGGGGGTGGTGCTGGTGGAGCTG
GTGACGGGGCGGCGGCCCGTGGACATGGCGGCGCGGCTCGGCGCGCGGGACGTGACGGCGTGGGCGGTGC
GGCTCCGGCGGGAGGGGCGGGGCCGCGAGGCCGTGGACGCCGCCGTGCCGGGGCGGCACCGGGAGGAGGC
GGCGAGGGTGCTGGATCTGGCGTGCGCCTGCGTCAGCGAGGACCCCAAGGCGAGGCCCACGGCGCAGCAG
CTCGTCGAGCGGCTCGACGCCATCGCCGGCGCCGGCGCCGCCCGGGAGATTCGCTCCGGCACGGTAGATA
ACTGA
>TaPSKR6D	TraesCS6D03G0109000.1
ATGGCGGGGCGAGGTAGACTGGCGGCGGTGGCGGCGCTGCTGCTGCCGGCGATCGTGCTGCTGTCGCGGT
GCCGGGGCGTCGCCGCGCAGCCCTCGCCGCGGTGCGGGGCAGGCGACCTCGCCGCGCTCAGAGGGTTCTC
GGCCGGCCTTGATGCCACTGTGGATGGGTGGCCGGCCTTGTCGGACGATGACGACGGCTGCTGCGCGTGG
CCTGGCGTGGTCTGCGGCCGCGCGGGCGTCGTCGGGGTGGTGCTGCCGAACCGGACGCTCCGGGGGGAGG
TGGCCGCGTCGCTCGCCGGGCTGACGGGGCTCCGCGTGCTCAACCTCTCCGGCAACGCGCTGCGGGGGAG
CCTTCCGCCGGGGCTCCTCCGGCTGCGACGCCTCGAGGTGCTCGACGTCAGCTCCAACGCGCTCGCCGGC
GCGATCGGGCTCGAGCTAGAGCTCCAGCTCCCGGCGGCGCGGGTGTTCAACGTGTCGTACAACGCGTTCA
ACGGCAGCCACCCGGTGCTCCCGGGCGCCGTGAACCTCACGGCGTACGACGCGTCCGGTAACGGCTTCGA
GGGGCCCGTGGACGCCGCAGGGGTCTGCGCGTCCTCGCCGGGGCTGCGGGTCCTGCGGCTGTCCATGAAC
AGCCTCTCCGGCGACTTCCCTGTCGGGTTCGGCCAATGCCGGTCGCTTCTCGACCTCTCGCTCGACGGCA
ACGGCATCACCGGCGCCCTCCCCGACGACCTCTTTGCCGCCACATCGCTGCGGTACCTCTCCCTCCACAC
CAACTCCATCTCCGGCGAGATCCCGCCGGGGCTCCGCAACCTCACCGGCCTCGTCCGCCTCGACCTCTCC
TACAACGCATTCTCCGGCGTGCTGCCCGAGGCGTTCGACGCGCTCGCCGGCACGCTCCAGGAGCTCTCGG
CGCCGAGCAACCTGCTCACCGGCGGCCTCCCCGTCACGCTCTCGCTGTGCGTGAACCTTCGCGTCCTCAA
CCTCCGCAACAACACGCTCACCGGCGCCATTGGCCTCGACTTCCGCGCTGTCAATAGCCTCGTCTACCTC
GACCTGGGCGTCAACAAATTCACGGGCCTCATCCCGGCGAGCCTCCCCGCGTGCGCCGGCATGACGGCGC
TCAACCTCGGCCGAAACCTCCTCACCGGCGAGATACCGCCGTCGTTCGCCGCGTTCCCGTCGCTCTCCTT
CCTGTCCCTCACCGGCAACGGCTTCTCCAACGTCACGTCGGCGTTGAGGATACTGCAGCGCTTGCCCAAC
CTGACGAGCCTCGTGCTCACCAAGAACTTCCGGGGCGGCGAGGCGATGCCAGAGGACGGCATCGACGGGT
TCGCCAAGATGGAGGTGCTCGTCATTGCCAACTGCGAGCTCACCGGCGCGATCCCGGCGTGGCTCGCTGG
GCTCAGGAAGCTCAAGGTGCTCGACATCTCGTGGAACCGGCTCGCCGGCCCGATCCCGCCGCTGCTCGGC
GAGCTCGACCGCCTCTTCTACCTCGACATATCGAACAACTCGCTGCAGGGGGAGGTCCCGGCCAGCCTGA
CGCGGATGCCGGCGCTGCTGGCTGGCGGCGGCAATGGCCGCGGCGACGACGATCAGAAGGTGCAGGACTT
CCCGTTCTTTATGCGCCGGAACGTGTCGGCGAAAGGACGGCAGTATAACCAGGTGAGCAGCTTCCCGGCG
TCGCTCGTGCTGGGGCGGAACAACCTCACCGGCGGCGTGCCGGCGGGTCTGGGAGCGCTGGCCAGATTGC
ACATCGTCGACCTGAGCTGGAACGGCCTCTCGGGGCCCATCCCGCCGGAGCTGTCGGGGATGACGAGCCT
CGAGTCCCTCGACGTGTCGCACAACGCGCTCTCCGGCGCCATCCCGGAGTCGCTGACGCGGCTCAGCTTC
CTCTCCCACTTCGCCGTCGCGTACAACAACCTCTCCGGCGAGATCCCCATCGGCGGCCAGTTCTTCACCT
TCTCGAGCGCTGACTTCGCCGGGAACCCGTTCCTGTGCGGTTTCCACGTGGGACGGAAGTGCGACCGGAA
GATAGATGATCAGGCCACGGACGGCAGCACGACCGGGAGAAATGACGGCCGAAGGAGCGCCGCCAGCGCC
GGCGTCGTGGCGGCCATATGCGTCGGCACAACGCTGCTGGTCGCCGTGGGCCTTGCCGTGACGTGGCGGA
CATGGTCGAGGCGGCGGAAGGAGGACAACGCCTGCAGGGTGGCCGCCGGTGACGACGAGGAAAGCACCGA
CTCGTCCGCGGCGAGGTCGTCGACGCTGGTGCTCCTCTTCCCCGGCGACGACGAAGAGGAGGAGACGACG
GTGATCACGCTTGACCAGGTGGTTAAGGCGACGGGGGACTTCGACGAGACCCGCATCGTCGGGTGCGGCG
GGTTCGGCATGGTGTACCGCGCGACGCTGGCCGACGGGCGCGACGTCGCCGTGAAGCGCCTCTCCGGCGA
CTTCCAGCAGATGGAGCGCGAGTTCCGGGCGGAGGTGGAGGCGCTCTCCCGCGTGCGCCACCGCAACCTC
GTCGCCCTCCGCGGGTACTGCCGCCTCGGCAAGGACGTCCGCCTCCTCATCTACCCGTACATGGAGAACG
GCAGCCTGGACCACTGGCTCCACGAGCGCGCGGACGCCGGCAAGGACGCCCTCCCCTGGCCGGCGCGGCT
GCGGATCGCCCTGGGCGCGGCGCGCGGGCTGGCGCACCTGCACGGCGGCGGCGCGCGGGTGATGCACCGG
GACGTGAAGTCGAGCAACATCCTGCTGGACGCGGCGATGGAGGCGCGGCTGGGGGACTTCGGGCTGGCGC
GGCTGGCGCGCGGGAGCGACGACACGCACGTGACCACGGACCTGGTGGGCACGCTGGGGTACATCCCGCC
GGAGTACGGGCACTCGCCGGCGGCGACGTACCGGGGCGACGTGTACAGCATGGGGGTGGTGCTGGTGGAG
CTGGTGACGGGGCGGCGGCCCGTGGACATGGCGGCGCGGCTCGGCGCGCGGGACGTGACGGCGTGGGCGG
TGCGGCTGCGGCGGGAGGGGCGGGGCCACGAGGCCGTGGACGCCGCCGTGCCGGAGCGGCACCGGGAGGA
GGCGGCGAGGGTGCTGGAGCTGGCGTGCGCCTGCGTCAGCGAGGACCCCAAGGCGAGACCCACGGCGCAG
CAGCTCGTCGAGCGGCTCGACGCCGTCGCCGGCGCCGCCCCGGAGATTCGCTCCGGCGCCACGGAGCACC
GCACGGTAGATAACTGA
>TaPSKR7A	TraesCS6A03G0294000.1
ATGCAGATGCAGCCACGCCATTGCCCAAGCAGGAGGCCTTTCCTCGGCCTGGCGCTCTTGCTGCTGGTCC
TCGTCTTGGTCTCGCCGGCCAGCTCCTGCACGGAGCAGGAGAGGAGCTCCCTCCTCCAGCTCCTCGCTGG
GCTCTCGCGGGACGACGGGCTCACGGCGTCCTGGCAGAGGGACACGGACTGCTGCACGTGGGAAGGGATC
ACCTGCGGCGGTCCCGATGGGGCGGTCACTGGTGTTTCGCTGGCTTCTCGAGGCCTCAAGGGATCCATCT
CGCCGTCCCTGGGTAACCTCACCGGCCTCCTCCGCCTCAACCTGTCACGCAACTCGCTGTCTGGCGGCTT
GCCGCTGGAGTTGGTGTCGTCCAGCAGCATCGTCGTCCTTGACGTCAGCTTCAACCGCCTGACTGGAGGC
CTGAGCGAGCTGCCACCTTCAACACCTGCGCTGCCTCTGCAGGTACTGAACATCTCGAGCAACCTGTTTA
CAGGAAGGTTTCCATCTGCTATATGGGAGGTGATGAAGAGCCTGGTTGCACTCAATGCCAGCACCAACAG
CTTTACTGGGCAGATACCAATTACCCCCTGTGTGAGCGCGCCATCTTTGGCCGTGCTCGAACTCAGTTTT
AACGAATTCAGTGGAAATATCCCTCCAGGGCTCAGTAATTGCTCCGTGCTGAACCTGCTCGGCGCTGGCT
ACAACAACCTCATTGGGGCTCTTCCGGACGAGCTCTTCAAAGTTACCTCGTTAGAGCACCTCTCTTTGCC
TAGCAATGGTTTAGAAGGAGCTATCAATGGCATCAGCAAGCTCACAAATCTGGTCACCCTTGATCTTGGG
GGGAATGAGCTCAGCGGCAGTATTCCAGAGTCTATAGGTGACCTGAAGAGATTGGAGGAGCTGCATTTGG
AACACAATAACATGTCAGGGGAGCTGCCATCAGCTCTGAGCAACTGCACAAATCTCGTAACAATTGACCT
CAAGAGCAACCAGTTCATTGGAGAACTTACCAAGGTCAACTTCACAAGCCTGCCCAATCTGAAAGTTTTG
GATCTTCTCTACAACAACTTCACCGGCACAGTTCCAGAAAGCATATACTCCTGCAGCAGGCTGACTGCAC
TGAGGCTATCTCACAACAAATTCCATGGCCAGTTGTCAGAAAGAATAGGCAATCTGAAGTCTCTCTCATT
CCTATCACTTGTTAAAAACTCCCTTACAGATATCACAAGAACACTTCAGATCCTTAGGAGTTGCAGGAGC
CTCACCACCCTTCTTATCGGATTCAACTTCAAGGATGAGACCATGCCAGAGGATGTTAGCGTTGAGGGTT
TTGAGAATCTCCAGGTTCTTTCTATAAATGATTGTTCATTGTCTGGAAAAATACCTGATTGGTTATCAAA
GCTGCCAAATTTGGAGATGTTATTTTTACACGACAATCAGCTCACTGGACCAATACCTGACTGGATCAGC
AGCCTAAACTTGCTCTTCTATCTAGACTTAATGAACAACAGCCTTACAGGGGAAATTTCGAGTTCCTTAA
TGGATATGCCAATGCTAAAGTCGGACAAAACTGCACCTAAGGTCTTTGAGCTGCCTGTTTATAATAAGAG
CCCATTTATGCAATATCTCATGCCCAGTGCTTTTCCTAAAGTACTGAATCTAGGGATAAATAACTTCACT
GGCATGATACCTGAGAAGATTGGTCAGTTGAAAGGACTCATTTCCCTCAACCTGAGCTCCAACCAACTAT
CTGGAGAGATCCCAGAAGCAATCAGCAACCTCACGAGCCTGCAGGCGCTCGACTTGTCTGGTAATCATCT
CATTGGTACAATTCCAGCTGCATTAAACAATCTGCACTTCCTTTCGACATTCAACATTTCCAATAATGAC
CTAGAAGGGTCTATTCCAGATGTGGGCCAGCTTAGCACGTTTCCAAATTCTAGCTTTGATGGCAACCCAA
AATTGTGTGGTCGTATGCTTGTAAACCATTGCAGCTCAACTGAAACACCTCTGATCACCCAGAGACAAAA
GAAAAAGAAGGGTATTTTTGCACTTGCATTTGGTGTGTTTTTTGGAGGGCTGGCCATTCTTTTCTTGCTG
GCTCGTCTCCTTGTCTTGCTCAGGGGTACAAATTTCATGAGCAAAAGGCAGAGCAACAACAACAATGACA
TAGAGGCAACATCTTCAAATCTCAATTCAGAATACTCCTTGGTGATGGTTCCACGAGGCAAGGGAGAACA
AAACAAACTCACACTGACGGATCTCCTGAAAGCTACAAAGAACTTTGACAAGGATCATATCATTGGCTGT
GGAGGCTATGGGCTAGTCTACAAGGCTGAGCTACCTGATGGCTCAAAGGTCGCCATAAAAAAGCTCAATA
GTGAAATGTGTCTGATGGAAAGGGAATTCAGTGCAGAGGTTGATGCACTCTCCACGGCAGAGCATGACAA
TCTTGTACCATTCTGGGGTTACTGCATACAGGGAGATTCAAGACTGCTGATATACTCCTACATGGAGAAC
GGCAGCCTGGATGATTGGCTTCACAACAGGGACACAGATGACAACTCATTTCTTGACTGGCCAATACGGC
TGAAGATTGCACAAGGAGCAAGTCAGGGTCTATCTTACATCCACGATGGATGCAAGCCTCACATTGTTCA
CCGTGACATCAAGTCGAGCAACATCCTACTGGACAAAGACTTCAAAGCTTATGTTGCAGACTTTGGGCTA
TCCAGATTGATCTTCCCCAACAGAACTCATGTGACGACTGAGTTGGTCGGTACTCTCGGTTACATCCCCC
CAGAGTACGGGCAGGGATGGGTAGCCACACTGAGAGGTGATATGTACAGTTTTGGTGTGGTCCTGCTTGA
ACTGGTCACGGGGAGGCGGCCTGTTCAAATCTGTCCCAGGTCAAAAGAGCTTGTCAAGTGGGTACAGGAG
TTGAGATCCAAAGGGAAGCTGATTGAAGTTCTGGATCCAACGCTTCGAGGCACAGGATATGAAGAGCAGA
TGCTGAAGGTGCTTGAAGTTGCTTGCCAGTGTGTCAACCACAATCCTGGAATGAGGCCAGCCATACAGGA
GGTGGTATCTTTCCTGAACAGCGTAGATGCTAACCTTCAGAAGCAAAATTCAGTTAGCTCACAATGTAGA
TAG
>TaPSKR7B	TraesCS6B03G0384200.1
ATGCAGATGCAGCCACACCATTGCCCAAACAGCAGGGCCTTCGTCGGCTTGGCGCTCTTGCTGCTGCTCG
TCTCCTTGGCCTCTCCGTCCAGCTCCTGCACGGCGCAGGAGAGGAGCTCCCTCCTCCGGCTCCTCGCTGG
GCTCTCGCGGGACGGGGGCCTCGCGGCGACATGGCGGAGGGATAGGGACTGCTGCTCGTGGGAAGGGATC
ACCTGCGGCGGCCCCAATGGGGCGGTCACCGATGTTTCGCTGGCTTCTCGAGGCCTCGAGGGGTCCATCT
CGCCGTCCCTGGGCAACCTCACCAGCCTCCTCCACCTCAACCTGTCGCGCAACTCGCTGTCCGGTGGCTT
GCCGCTGGAGTTGGTGTCGTCAAGCAGCATCGTTGTCCTTGACGTCAGCTTCAACCGCCTGACTGGAGTG
CTGAGCGAGCTGCCACCTTCAACACCTGCGCTGCCTCTGCAGGTACTGAACATCTCGAGCAACCTGTTTA
CAGGAAGGTTTCCATCTGCTATATGGGAGGTGATGAAGAGCCTGATCGCGCTCAATGCCAGCACCAACAG
CTTTACTGGGCAGATACCAATTACCCCCTGTGTGAGCGCGCCGTCTTTGGCCGTGCTCGAACTCAGTTTT
AACGAGTTCAGTGGAAATATCCCTCCAGGACTCAGTAATTGCTCCATGCTGAAACTCCTCGGCGCTGGCT
ACAACAACCTCAATGGGACTCTTCCAGACGAGCTCTTCAAAGTTACCTCGTTAGAGCACCTCTCTTTGCC
TAGCAATGGCTTAGAAGGAGCTATCAATGGCATCAGCAAGCTCACAAATCTGGTCGCCCTTGATCTTGGG
GGGAATGAGCTCACTGGCAGTATTCCAGAGTCTATTGGTGAGCTGAAGAGATTGGAGGAGCTGCATTTGG
AACACAATAACATGTCAGGGGAGCTGCCATCAACTCTGAGCAACTGCACAAATCTCGTAACAATTGACCT
CAAGAGCAACCAGTTCATTGGAGAACTTACCCAGGTCAACTTCACAAGCCTGCCAAATCTAAAAGTTTTA
GATCTTCTGTACAACAACTTAACAGGCACAGTTCCAGAAAGCATGTACTCCTGCAGCCGGCTGACTGCAA
TACGGCTATCTAGTAACAATTTCCATGGCCAGTTGTCAGAAAGAATAGGCAATCTGAAGTCCCTCGCATT
CCTGTCACTTGTTAACAACTCCCTGACAAATATCACAAGAACACTTCAGATCCTTAGGAGTTCCAGGAGC
CTCACCACCCTTCTTCTTGGGTTCAACTTCATGCATGAGACCATGCCAGAGGATATCAACACTGATGGTT
TTGGGAGTCTTCAGGTTTTTTCGATGAATGACTGTTCATTGTCTGGAACAATTCCTCATTGGTTATCAAA
GCTACCGAATTTGGAGATGTTATTTTTACACAACAATCACCTCACTGGGTCAATACCTGACTGGATCAGC
AGCCTAAACTTGCTCTTCTATCTAGACATAACAAACAACAGCCTTACAGGGGAAATTCCAAGTGCCTTAA
TGGAGATGCCAATGCTAAAGTCAGACAAAACTGCACCAAAGGTCTTTGAGCTGCCTGTTTATAATAAGAG
CCCATTTATGCAATATCGCATGCCCAGTGCTTTTCCTAAAGTACTGAATCTAGGGATGAATAACTTCACT
GGCGTGATACCTGAGAAGATTGGTCAGTTGAAAGGACTCGTTTCCCTCAACCTGAGCTCCAACCAACTAT
CTGGAGAGATCCCAGAAGCAATCTGCAACCTCACGAACCTGCAGGCGCTCGACTTGTCTGGTAATCATCT
CATTGGTACAATTCCAGCTGCACTAAACAATCTGCACTTCCTTTCGAAATTCAACATTTCCAATAATGAC
CTAGAAGGGTCTATTCCAGCTGTGGGCCAGCTTAGCACGTTTCCAAATTCTAGCTTTGATGGCAACCCAA
AATTGTGCGGTCATATGCTTGTGAACCATTGCGGCTCAGCTGAAACACCTCTGATCACCCAGAGAAGAAA
GAAAAAGAAGGGTGTCTTTGCACTTGCATTTGGTGTGTTTTTTGGAGGGGTGGCCGTTCTTTTCTTGCTG
GCTCGTCTCCTTGTCTTGCTCAGGGGTACAAATTTCATGAGCAAAAGGCAGAGCAACAACAATAATGACA
TAGAGGCAACATCTTCAAATCTCAATTCAGAATACTCCTTGGTGATAGTTCCACGAGGCAAGGGAGAACA
AAACAAACTCACACTGACGGATCTCCTGAAGGCTACAAAGAACTTTGACAAGGATCATATCATTGGCTGT
GGAGGTTATGGGCTAGTCTACAAGGCTGAGCTACCTGATGGCTCAAAGGTCGCCATAAAAAAGCTCAATA
GTGAAATGTGTCTGATGGAAAGGGAATTCAGTGCAGAGGTTGATGCACTCTCCACGGCAGAGCATGACAA
TCTTGTACCATTCTGGGGTTACTGCATACAGGGAGATTCAAGACTACTGATATACTCCTACATGGAGAAC
GGCAGCCTGGATGATTGGCTTCACAACAGGGACACTGATGACAACTCATTTCTTGACTGGCCGATACGGC
TGAAGATTGCACAAGGAGCAAGCCAGGGTCTATCTTACATCCACGATGTATGCAAGCCTCACATTGTTCA
CCGTGACATCAAGTCGAGCAACATCCTACTAGACAAAGACTTCAAAGCTTATGTTGCAGACTTTGGGTTA
TCCAGATTGATCTTCCCCAACAGAACTCATGTGACCACTGAGTTGGTCGGTACTCTCGGGTACATCCCCC
CAGAGTACGGGCAAGGATGGGTAGCTACACTGAGAGGTGATATGTACAGTTTTGGTGTGGTCCTGCTTGA
ACTGGTAACGGGGAGGCGGCCTGTTCAAATCTGTCCCAGGTCAAAAGAGCTTGTCAAGTGGGTACAGGAG
ATGAGATCCAAAGGGAAGCAGATTGAAGTCCTGGATCCAACACTTCGAGGCACAGGATATGAAGAGCAGA
TGCTGAAGGTGCTTGAAGTTGCTTGCCAATGTGTCAACCACAATCCTGGCATGAGGCCAGCCATACAGGA
GGTAGTATCTTTCCTGAACAGCATAGATGCTAACCTTCAGAAACAAAATTGA
>TaPSKR7D	TraesCS6D03G0250900.1
ATGCAGATGCAGCCACACCATTGCCCAAACAGGAGCAGGCCTTTCCTCGGCTTGGCCCTCCTGCTGCTGC
TCGTCTCCTTGGCCTCCCCGGCCAGCTCCTGCACGGCGCAGGAGAGGAGCTCCCTCCTCCAGCTCCTCGC
TGGGCTCTCGCGGGACGACGGGCTTGCGGCGGCCTGGCGGAGGAACACGGACTGCTGCACGTGGGATGGG
ATCACCTGCGGCGGCCCCGATGGAGCGGTCACCGATGTTTCGCTGGCTTCTCGAGGCCTCGAGGGGTCCA
TCTCGCCGTTCCTGGGCAACCTCACCGGCCTCCTCCGCCTCAACCTGTCACGCAACTCGCTGTCCGGCGG
CTTGCCGCTGGAGTTGGTGTCATCGAGCAGCATCGTTGTCCTTGACGTCAGCTTCAACCGCCTGACTGGA
GTGCTGAGCGAGCTGCCACCTTCAACACCTGCGCTGCCTCTGCAGGTACTCAACATCTCAAGCAACCTGT
TTACAGGAAGGTTTCCATCTGCTATATGGGAGGTGATGAAGAGCCTGGTCGCGCTCAATGCCAGCACCAA
CAGCTTTACTGGGCAGATACCAATTACCCCCTGTGTGAGCGCGCCGTCTTTGGCCGTGCTCGAACTCAGT
TTTAACGAGTTCAGTGGAAATATCCCTCCAGGACTCAGTAATTGCTCCATGCTGAAACTCCTCGGCGCTG
GCTACAACAACCTCAATGGGACTCTTCCAGACGAGCTCTTCAAAGTTACCTCGTTAGAGCACCTCTCTTT
GCCTAGCAATGGCTTAGAAGGAGCTATCAATGGCATCAGCAAGCTCACAAATCTGGTCGCCCTTGATCTT
GGGGGGAATGAGCTCACTGGCAGTATTCCAGAGTCTATTGGTGAGCTGAAGAGATTGGAGGAGCTGCATT
TGGAACACAATAACATGTCAGGGGAGCTGCCATCAACTCTGAGCAACTGCACAAATCTCGTAACAATTGA
CCTCAAGAGCAACCAGTTCATTGGAGAACTTACCCAGGTCAACTTCACAAGCCTGCCAAATCTAAAAGTT
TTAGATCTTCTGTACAACAACTTAACAGGCACAGTTCCAGAAAGCATGTACTCCTGCAGCCGGCTGACTG
CAATACGGCTATCTAGTAACAATTTCCATGGCCAGTTGTCAGAAAGAATAGGCAATCTGAAGTCCCTCGC
ATTCCTGTCACTTGTTAACAACTCCCTGACAAATATCACAAGAACACTTCAGATCCTTAGGAGTTCCAGG
AGCCTCACCACCCTTCTTCTTGGGTTCAACTTCATGCATGAGACCATGCCAGAGGATATCAACACTGATG
GTTTTGGGAGTCTTCAGGTTTTTTCGATGAATGACTGTTCATTGTCTGGAACAATTCCTCATTGGTTATC
AAAGCTACCGAATTTGGAGATGTTATTTTTACACAACAATCACCTCACTGGGTCAATACCTGACTGGATC
AGCAGCCTAAACTTGCTCTTCTATCTAGACATAACAAACAACAGCCTTACAGGGGAAATTCCAAGTGCCT
TAATGGAGATGCCAATGCTAAAGTCAGACAAAACTGCACCAAAGGTCTTTGAGCTGCCTGTTTATAATAA
GAGCCCATTTATGCAATATCGCATGCCCAGTGCTTTTCCTAAAGTACTGAATCTAGGGATGAATAACTTC
ACTGGCGTGATACCTGAGAAGATTGGTCAGTTGAAAGGACTCGTTTCCCTCAACCTGAGCTCCAACCAAC
TATCTGGAGAGATCCCAGAAGCAATCTGCAACCTCACGAACCTGCAGGCGCTCGACTTGTCTGGTAATCA
TCTCATTGGTACAATTCCAGCTGCACTAAACAATCTGCACTTCCTTTCCAAATTCAACATTTCCAATAAT
GACCTAGAAGGATCTATTCCGGCTGTGGGGCAGCTTAGCACGTTTCCAAATTCTAGCTTTGATGGCAACC
CAAAATTGTGCGGCCATATGCTTGTAAACCACTGCGGCTCAGCTGAAACACCTCTGATCACCCAGAGACG
AAAGAAAAAGAAGAGTGTTTTTGCACTTGCATTTGGTGTATTTTTCGGAGGGGTGGCCATTCTTTTCTTG
CTGGCTCGTCTCCTTGTCTTGCTCAAGGGTACAAGTTTCATGAAAAAAAGGCAGAACAACAACAGCGATG
ACATAGAGGCAACATCTTCAAATCTCAATTCAGAATACTCCTTGGTGATGGTTCCACGAGGCAAGGGAGA
ACAAAACAAACTCACACTGACGGATCTCCTGAAGGCTACAAAGAACTTTGACAAGGATCATATCATTGGC
TGTGGAGGATATGGGCTAGTCTACAAGGCTGAGCTACCTGATGGCTCAAAGGTCGCCATAAAAAAGCTCA
ATAGTGAAATGTGTCTGATGGAAAGGGAATTCAGTGCAGAGGTTGATGCACTCTCCACGGCAGAGCATGA
CAATCTTGTACCATTCTGGGGTTACTGCATACAGGGAGATTCAAGACTACTGATATACTCCTACATGGAG
AACGGCAGCCTGGATGATTGGCTTCACAACAGGGACAATGATGACAGCCCATTTCTTGACTGGCCGATGC
GGCTGAAGATTGCACAAGGAGCAAGCCAGGGTCTATCTTACATCCACGATGGATGCAAGCCTCACATTGT
TCACCGTGACATCAAGTCGAGCAACATCCTACTGGACAAAGACTTCAAAGCTTATGTTGCAGACTTTGGG
CTGTCCAGATTGATCTTTCAAAACAGAACTCATGTGACAACTGAGTTGGTTGGTACTCTCGGTTACATCC
CCCCAGAGTACGGGCAAGGATGGGTTGCTACATTGAGAGGTGATATGTACAGTTTTGGTGTGGTCCTGCT
TGAACTGGTCACGGGGAGGCGGCCTGTTCAAATCTGTCCCAGGTCAAAAGAGCTTGTCAAGTGGGTACAG
GAGATGAGATCCAAAGGGAAGCAGATTGAAGTCCTGGATCCAACACTTCGAGGCACAGGATATGAAGAAC
AGATGCTGAAGGTGCTTGAAGTTGCTTCCCAGTGTGTCGACCACAATCCTGGCGTGAGGCCAGCCATACA
GGAGGTAGTATCTTTCCTGAACACCATAGACGCTAACCTGCAGAAGCAAAATTCAGTTAGCTCACAATGT
AGATAG
>TaPSKR8A	TraesCS6A03G0294500.1
ATGCAGAAGCAGCAGCTCCGTTCCTCATGCAAGGAGTGCAGCAACGGATTCTCCATGCGTCTCCTTGGCT
ATGCTGCTCTTGTGGTGGTGGTGCTGCTGCTGTCCATGGCCTCTACAGCCAGTTCTTGCACGGAGGGGGA
GAAGGGCTCCCTCCTGCAGTTCCTGGCTGGGCTATCGCGGGACGGCGGCCTTGCAGCGTCATGGAAGCGG
GACAGCACCGACTGCTGCGTGTGGGAAGGGATCGCCTGTGGTGCGGATGGGTCAGTGACAGACGTCTCGC
TGGCTTCGAGGGGCCTTGAGGGGCGCGTATCGCCGTCGCTGGGCAACCTCACCGGGCTGCTGCGCCTCAA
CCTGTCCCACAACTCGCTGTCGGGTGGCCTGCCGCTGGAGCTCGTGTCGTCCAGTAGCATCATCGTCCTT
GATGTCAGCTTCAACCGCCTCAGAGGAGACATGCAAGAGCTGCCATCTTCAACCCCTGCACAGCCTCTGC
AGGTATTGAACATCTCGAGCAACTTGTTCACAGGAGGGTTTCCATCGACGTGGCTAGTGATGAACAACCT
GGTCGCGCTCAACGCCAGCAACAACAGCTTCAGTGGGCAAATACCGAGTCATTTCTGCAGCAGCTCGTCA
TTGTTAGCTGTGGTTGAGCTCTGTTACAACCAATTTACAGGCAGCATCCCTCCAGGACTTGGCAACTGCT
CCATGCTCAGAGTGCTCAAGGCTGGTCACAACAACCTCAGGGGGGCTCTCCCCAATGAACTCTTTGATGC
TTCCCTACTGGAGTACCTCTCGCTTCCGGACAATAATTTAGATGGAAAGCTCGATGGCGCACAGATAATC
AAGCTCAGAAATCTGGCTAACCTAAATCTTGGAGGAAACAATTTCAGCGGCAAGATTCCAGACTCAATAG
GCCAGCTCAAGAAATTAGAAGAATTGCATCTGGACCACAACATGATGTCAGGGCAGCTGCCGTCAGCTCT
GAGCAACTGCACAAATCTCATAACAGTTGACCTCAAGAGCAACCACTTCAACGGAGTACTTTCCAAGGTC
AACTTCTCAAGCCTGCTCAATCTGAAGAATTTAGATCTTCTGTACAACAACTTCACCGGCACAATTCCAG
AAAGCATATACTCTTGCAGCAAGCTGGCTGCACTGCGGATATCTGGCAACAACTTGCATGGGCAGCTTTC
ACCAAGAATAGCCAGTTTGAAATCCCTTACTTTCCTATCACTTGGTTTCAACAATTTTACAAATATCACA
AACACACTCCGGATACTCAAGAATTGTAGGAACCTCACTTCCCTACTTATCGGGGGGACCAACTTCAAGA
GTGAGTCCATGCCAGAATATGAAATAGTTGATGGTTTTCAGAATCTTCAGGTTCTTTCAATAGCTAGTTC
CTCATTGTCTGGAAACATACCCCTTTGGCTATCAAAGCTGGCAAAGCTGGAGATGTTATTTTTGCAAGAT
AACCAACTCAGTGGGCCAATACCAGGCTGGATCAAAAGCCTAAAGTTACTGTTCCATCTAGATATATCAA
ATAATAACATTACAGGTGAAATTCCAACAGCCTTAATGGAGATGCCAATGCTAAATTCAGATAAGATTGC
GCCCCGTTTGGACCCAAGAGCCTTTGAACTTCCTGTCTATGCAACTCCATCACGTCAATATCGGATAACC
AGTGCTTTCCCAAAAGTATTGAATCTAGGAAATAATAAGTTCACCGGTGTGATCCCTGAGGAGATTGGTC
AGTTGAACTCGCTTGTTATACTGAACTTCAGTTCAAATAGCTTATCAGGAGAGATACCACGGCAGCTCTG
CAACCTGATAAATCTGCGGGTGCTGGACTTATCTAGCAATCATCTCACAGGTATAATCCCATCGGCAATG
AAGAACCTGCACTTCCTTTCAGCATTCAACATTTCCCACAATGACCTCGAAGGAAAAATTCCAGATGGAG
TCCAGCTAAGTACATTCTCAAATTCTAGCTTTGAGGGGAATCCAAAGTTGTGTGGCCATATTCTTCATCG
CAGTTGTGATTCAACTGAAGGACCTTCGGGCTTCAGAAAACACTGGAGCAAGAAATCCATTATGGAAATT
ACATTCGGTGTGTTCTTTGGAGGAACTGCTATTCTTTTTGTGCTTGGGGGTCTCCTTGCAACATTCAAGC
ATACCAGTTTCATAACCAAAAACAGGATCAGCAATAACGGAGATGTGGAAGCTATTTCAATCGAGATTGA
TTCAGAAGAATCATTAGTGATAGTGCCACGAGGAAAGGGAGAAGAAAGTAACCTCACATTCGCTGACATT
GTGAAGGCTACAAATAACTTTCACCAGGAGAACATCATCGGGTGCGGAGGTTATGGACTGGTCTATAAGG
CTGATTTACCTGATGGCCTCAAACTGGCTATCAAGAAGCTTAATGATGACATGTGTCTGATGAACAGAGA
ATTCACTGCAGAGGTTGATGCACTCTCAATGGCACAGCACGACAACCTTGTACCGCTCTGGGGTTATGGC
ATACAGGGAGATTCAAGATTCCTCATATATCCCTACATGGAGAATGGCAGCCTGGACGACTGGCTTCACA
ATGGGGATGGTGGTGCAAGTTCATTTCTTGACTGGCCAACACGGCTGAAGATCGCACAAGGAGCAAGCCA
GGGCCTTTCTTATATCCATGGTGTCTGCAAGCCTCACATTGTCCACCGTGACATAAAGTCCAGCAACATC
CTGCTTGACAAAGAATTCAAAGCTTATATTGCAGATTTTGGGCTCTCCAGGTTGATTGACAGTCAAACCC
ATTTCACAACTGAGCTAGTTGGCACTCCGGGCTACATCCCACCTGAGTACGGACAAGGATGGGTTGCTAC
ACTGAGAGGTGACATGTACAGTTTTGGCATGGTCCTACTTGAGCTGCTCACTGGAAGGCGGCCTGTCCTG
GTCTTGTCTTCATCAAAAGAACTAGTGAACTGGGTACAGGAGATGAAATCAGAAGGGAGGCAGCTTGAGG
TCCTGGATCCTACACTCCGGGGCACAGGGTATGAAGAGCAGATGTTGAAGGTGCTCGAAGCCGCTTGCAA
GTGTGTACACTATAATCCTTTCGTGAGGCCAACCATACAGGAGATAGTCTCCTTCCTTGAAAGTATAGAC
GCCAAGCTGCAGACACGAAATTCAGTTAAGATAGAAAGTGGTTAG
>TaPSKR8B	TraesCS6B03G0384600.1
ATGCAGAAGCAGCAGCAGCAGCAGCAGCTCCGTTCCTCATGCAAGGAGTGCAGCAATGGATTCCCCATGC
CTTTCCTTGGCTGTGCTGCTCTTGTGGTGGTGGTGCTGCTCTCCATGGCCTCTCCAGCCAGTTCTTGCAC
GGAGGGGGAGAAGGGCTCCCTCCTGCAGTTCCTGGCTGGGCTGTCGCGGGACGGCGGCCTCGCGGAGTCG
TGGAAGCGGAACAGCACCGGCTGCTGCGTGTGGGAAGGGATCACCTGTGGTGCAGATGGGTCAGTGACAG
ATGTCTCACTGGCTTCGAAGGGCCTTGAGGGGCGCCTATCACCGTCGCTGGGCAACCTCACCGGGCTTCT
GCGCCTCAACCTGTCCCACAACTCGCTGTCGGGTGGCCTGCCGCTGGAGCTGGCGTCGTCCGACAGCATC
GTCGTTCTTGATGTCAGCTTCAACCGCCTCGGAGGAGACATGGAAGAGCTGCCATCTTCAACGTCTGCCC
GGCCTCTGCAGGTATTGAACATCTCGAGCAACTTGTTCACAGGAGGGTTTCCATCCACGTGGAAAGTGAT
GAACAACCTGGTCGCGCTCAACGCCAGCAACAACAGCTTCAGTGGGCAAATACCGAGTCATTTCTGCAGC
AGCTCGTCATTGTTAGCTGTGGTTGAGCTCTGTTATAACCAATTTACAGGCAGCATCCCTCCAGGACTTG
GCAACTGCTCCATGCTCAGAGTGTTCAAGGCTGGACACAACAACCTCAGGGGGGCTCTCCCCAATGAACT
CTTTGATGCTTCCTTACTGGAGTACCTCTCGCTTCCGGACAATCATTTAGATGGAAAGCTCGATGGCGCA
CAGATAATCAAGCTCAGAAATCTGGCTAACCTAAATCTTGGAGGGAACAATTTCAGCGGCAAGATTCCCG
ACTCAATAGGCCAGCTCAAGAACTTAGAGGAGTTGCATTTGGACCACAACAACATGTCAGGAGAGCTGCC
GTCAGCTCTGAGCAACTGCACAAATCTCATAACAGTCGATCTCAAGAGCAACTGCTTCAACGGAGAACTT
ACCAAGGTCAACTTCTCAAGCCTGCTCAGTCTAAGGAATTTAGATCTTCTGTACAACAACTTCACCGGCA
CAATTCCAGAAAGCATATACTCTTGCAGCAAGCTGGCTGCACTGCGGATATCTGGCAACAACTTGCATGG
GCAGCTTTCACCAAGAATAGCCAGTTTAAAATCCCTTACTTTCCTATCACTTGGTTTCAACAATTTTACA
AATATCACAAACACACTCCAGATACTCAAGAACTGTAGAAACCTCACTTCCCTACTTATTGGCGGGACCA
ACTTCAAAGGCGAGACCATGCCAGAAGATGAAATTGTTGATGGTTTTCAGAATCTTCAGGTTCTTTCAAT
AGCTAGTTCCTCATTGTCTGGAAACATACCCCTTTGGCTATCAAAGCTGACAAAGCTGGAGATGTTATTT
TTGCAAGATAACCAACTCAGTGGCCCAATACCAGGCTGGATCAAAAGCCTAAAGTTACTGTTCCATCTAG
ACATATCACATAATAACATTACAGGTGAAATTCCAACAGCCTTAATGGAGATGCCAATGCTCAATTCAAA
TAAGATTGCGCCCCGTTTGGACCCAAGAGCCTTTGAACTGCCTGTTTATGCAACTCCGTCACGAGAATAT
CGGATAACCAGTGCTTTCCCTAAGGTGTTGAATCTAGGAAATAATAACCTCACCGGCATGATCCCTGAGG
AGATTGGTCAGTTGAACTCGCTTGTTATACTGAACTTAAATTCCAATAGCTTATCAGGAGAGATACCACA
GCAGCTCTGCAACCTGACAAATCTGCGGGTGCTGGACTTATCTAGCAATCATCTCACAGGTATAATCCCA
TCGGCACTGAAGAACCTGCACTTCCTTTCAGCATTCAACATTTCCCACAATGACCTCGAAGGACAAATTC
CAGATGGAGTCCAGATAAGTACATTCACAAATTCTAGCTTTGAGGGGAATCCAAAGTTGTGTGGCCATAT
TCTTCATCGCAGTTGTGATTCAACTGAAGGACCGTCGGGCTTCAGAAAACACTGGAGCAAGAGATCCATT
ATGGCAATTACATTCAGTGTGTTCTTTGGAGGAGCTGCTGTTCTTTTTGTGCTCGGGGGTCTCCTTGCAA
CATTCAAGCATATCAGTTTCATAACCAAAAACAGGATCAGCAATAACGGAGATGTGGAAGCTATTTCAAT
CGAGACTGGTTCAGAAGAATCATTAGTGATAGTGCCACGAGGCAAGGGAGAAGAAAGTAACCTCACATTC
GCTGACATTGTGAAGGCTACAAATAACTTTCACCAGGAGAACATCATCGGGTGCGGAGGTTATGGACTGG
TCTATAAGGCTGATTTACCTGATGGCCTCAAACTGGCTATCAAGAAGCTTAATGATGACATGTGTCTGAT
GAACAGGGAATTCACTGCAGAGGTTGATGCACTCTCAATGGCACAGCACGACAACCTTGTACCGCTCTGG
GGTTATGGCATGCAGGGAGATTCAAGGTTCCTCATATATCCCTACATGGAGAATGGCAGCCTGGACGACT
GGCTTCACAATGGGGATGGTGGTGCAAGTTCATTTCTTGACTGGCCAACACGGCTCAAGATCGCACAAGG
AGCAAGCCGGGGCCTTTCTTATATCCATGGTGTCTGCAAGCCTCACATTGTCCACCGTGACATCAAGTCC
AGCAACATCCTGCTTGACAAAGAATTCAAAGCTTATGTTGCAGATTTTGGGCTCTCCAGGTTGATTGACA
GTCAAACCCATTTCACAACAGAGCTAGTTGGCACTCCGGGCTACATCCCACCTGAGTATGGACAAGGATG
GGTTGCTACACTGAGAGGTGACATGTACAGTTTTGGCATGGTCCTACTTGAGCTGCTCACTGGAAGGCGG
CCTGTCCTGGTCTTGTCTTCATCAAAAGATCTTGTGAACTGGGTACAGGAGATGAAATCAGAAGGGAAGC
AGCTTGAGGTCCTGGATCCTACACTCCGAGGCACAGGGTATGAAGAGCAGATGTTGAAGGTGCTCGAAGC
CGCTTGCAAGTGTGTCCACCGTAATCCTTTCGTGAGGCCAACCATACAGGAGATAGTCTCCTTCCTTGAA
AGTGTAGACACCAAGCTGCAGACACAAAATTCAGTTAAGATAGAAAGTGGTTAG
>TaPSKR8D	TraesCS6D03G0251100.1
ATGCAGAAGCAGCAGCAGCAGCAGCTCCGTTCCTCATGCAAGGAGTGCAGCAATGGAGTCCCCATGTCTT
TCCTTGGCCGTGCTGCTGCTCTTATGGTGGTGCTGCTGCTCTCCATGGCCTCTTCAATCAGTTCTTGCAC
GGAGGAGGAGAGGGGCTCCCTCCTGCAGTTCCTGGCTGGGCTGTCCCAGGACGGCGGCCTCGCGGCGTCG
TGGAGGCGGAACAGCACCGACTGCTGCGTGTGGGAAGGGATCGCCTGCAGTGCGGATGGCTCAGTGACAG
ACGTCTCGCTGGCTTCGAAGGGCCTTGAGGGGCTCTTATCGCCCTCGCTGGGCAACCTTGCCGGCCTGCT
GCGTGTCAACCTGTCCCACAACTCGCTGTCTGGAGGCCTGCCGCTGGAGCTGGCGTCGTCCGACAGCATC
ATTGTTCTTGATGTCAGCTTCAACCGTCTCGGAGGAGACATGGAAGAGCTGCCATCTTCAACCCCTGCAC
GGCCTCTGCAGGTATTGAACATCTCGAGCAACTTGTTCACAGGAGCGTTTCCATCCACGTGGCAAGTGAT
GAACAACCTGGTCGTGCTCAACGCCAGCAACAACAGCTTCAGTGGGCAAATACCGAGTCATTTCTGCAGC
AGCTCGTCATTGTTAGCTGTGGTTGAGCTCTGTTACAACCAATTTACAGGCAGCATCCCTCCAGGACTTG
GCAACTGCTCCATGCTCAGAGTGCTCAAGGCTGGACACAACAACCTCAGGGGGGCTCTCCCCAATGAACT
CTTTGATGCTTCCTTACTGGAGTACCTCTCGCTTCCGGACAATCATTTAGATGGAAAGCTAGATGGCGCA
CAGATAATCAAACTCAGAAATCTGGCTAACCTAAATCTTGGAGGGAACAATTTCAGCGGCAAGATTCCGA
ACTCAATAGGCCAGCTCAAGAAATTAGAGGAGTTGCATTTGGACCACAACAAGATGTCAGGGGAGCTGCC
GTCAGCTCTGAGCAACTGCACAAATCTCGTAACAGTTGATCTCAAGAGCAACCAGTTCAACGGAGAACTT
ACCAAGGTCAACTTCTCAAGCCTGCTCAGTCTAAGGAATTTAGATCTTCTGTACAATAACTTTACCGGCA
CAATTCCAGAAAGCATATACTCTTGCAGCAAGCTGGCTGCACTGCGGATATCTGGCAACAACTTGCATGG
GCAGCTTTCACCAAGAATAGCCAGTTTGAAATCCCTTACTTTCCTATCACTTGGTTTCAACAATTTTACA
AATATCACAAACACACTCCGGATACTCAAGAACTGTAGGAACCTCACTTCCCTACTGATCGGGGGGACCA
ACTTCAAGGGTGAGTCCATGCCAGAAGATGAAATAGTTGATGGTTTTCAGAATCTTCAGGTTCTTTCAAT
AGCCAGTTCCTCATTGTCTGGAAAAATACCCCTTTGGCTATCAAAGCTGACAAAGCTGGAGATGTTATTT
TTGCAAGATAACCAGCTCAGCGGGCCAATACCAGGCTGGATCAAAAGCCTAAAGTTACTGTTCCATCTAG
ACATATCACATAATAACATTACAGGTGAAATTCCAACAGCCTTAATGGAGATGCCAATGCTAACTTCAGA
TAAGATTGCACCCCGTTTGGACCCAAGAGCCTTTGAACTGCCTGTTTATGCAACACCATCACGTCAATAT
CGGATAACCAGTGCCTTCCCTAAAGTGCTGAATCTAGGAAATAATAACTTCACCGGCGTGATCCCTGAAG
AGATTGGTCAGTTGAACTCGCTTGTTATACTGAACTTCAGTTCCAATAGCTTATCAGGAGAGATACCACA
GCAGCTCTGCAACCTAACAAATCTGCGGGTGCTGGACTTGTCTAGCAATCATCTCACAGGTATAATCCCA
TCGGCACTGAAGAACCTGCACTTCCTTTCAGAATTCAACATTTCCCGCAATGACCTCGAAGGACCAATTC
CAGATGGAGTCCAGCTAAGTACATTCTCAAATTCTAGCTTTGAAGGGAATCCAAAGTTATGTGGGCATAT
TCTCCATCGCAGTTGTGGTTCAACAGAAGGACCACCGGGCTTCAGAAAACGGTGGAGCAAGAAATCCATT
TTTGCAATTACATTTGGTGTGTTCTTTGGAGGAACAGCTATTCTTTTTGTGCTCGGGGGTCTCCTTGCAG
CATTCAAGCATACCAGTTTCATAATCAAAAACAGGATCAGGAATAACGGAGATGTGGAAGCTATTTCAAT
CGAGACTGGTTCGGAAGAATCATTAGTGATAGTGCCACGAGGCAAGGGAGAAGAAAGTAACCTCACATTC
GCTGACATTGTGAAGGCTACAAATAACTTTCACCAGGAGAACATCATCGGGTGCGGAGGTTATGGGCTGG
TCTATAAGGCTGATTTACCTGATGGCCTCAAACTGGCTATCAAGAAGCTTAATGATGACATGTGTCTGAT
GTACAGGGAATTCACTGCAGAGGTTGATGCACTCTCAATGGCACAGCACGACAACCTTGTACCACTCTGG
GGTTATAGCATACAGGGAGATTCAAGGTTCCTCATATATCCGTACATGGAGAATGGCAGCCTGGACGATT
GGCTTCACAATGGGGATGGTGATGCAAGTTCATTTCTTGACTGGCCGACACGGCTCAAGATCGCACAAGG
AGCAAGCCGGGGTCTTTCTTATATCCATGGAGTCTGCAAGCCTCACATTGTACACCGTGACATCAAGTCC
AGCAACATCCTGCTTGACAAAGAATTCAAAGCTTATGTTGCAGATTTTGGGCTCTCCAGGTTGATTGACA
GTCAAACCCATTTCACAACTGAGCTAGTTGGCACTCCGGGCTACATCCCACCTGAGTATGGACAAGGATG
GGTTGCTACACTGAGAGGTGACATGTACAGTTTTGGCATGGTCCTACTTGAGCTGCTCACTGGAAGGCGG
CCTGTCCTGGTCTTGTCTTCATCAAAAGAACTTGTGAACTGGGTACAGGAGATGAAATCAGAAGGGAAGC
AACTTGAGATCCTGGATCCTACACTTCGGGGCACAGGGTATGAAGAGCAGATGCTGAAGGTGCTCGAAGC
CGCTTGCAAGTGTGTCCACCATAATCCTTTCATGAGGCCAACCATACAGGAAGTAGTCTCCTTCCTTGAA
AGTATAGACACCAGAACTGCAGACGCAAAATTCAGTTAA
>TaPSKR9A	TraesCS6A03G0294700.1
ATGTCCGGGGAGCTGCCATCAGCTCTGAGCAACTGCACAAATCTCATAACAGTTGACCTCAGGAGCAACA
ATTTTACTGGAGAACTTACCAAGGTCAATTTCTCCAACCTGCCCAAACTAAAAACTTTAGACCTTCTGTA
CAACAACTTCAGTGGCAAAATTCCCGAGAGCATATACTCTTGCAGCAATCTGATTGCACTGCGACTATCT
GGCAACAAATTAAATGGGCAGCTTTCACCACGAATAGGTGATCTGAAGCACCTCACTTTCCTGTCACTTG
CTAAAAATTCTTTCAAAAACATCACAGATGCACTTCGAATCCTTCAGAGCTGTACAAACCTTACAACCTT
ACTTATTGGGCAGAACTTCAAGGGAGAACTCATGCCAGAGGATGACTGGCTTAATGGTTTTGAGAATCTT
CAGATTTTGGACATCGAAGAATGCCCATTGTTTGGGAAAATATCTCATTGGATATCAAGGCTCGCAAATT
TGGAGATGTTATTTTTAACTAGCAATCAACTCACTGGACCAATACCAGGCTGGATCAACTCCCTAAGCCA
TCTCTTGTACATGGATGTGTCAAACAACAATCTTACAGGTGAAATCCCGTTAACCTTAATGGAAATGCCA
ATGCTAAAATCAATTGAAAACGCAACTCATTGGAAGGCAAGGCCAAGGGTCTTTGAGCTGCCTGTTTATG
ATGGTCCATCACTTCAATACCGCGTTGTTACATCTTTCCCGACAGTGTTGAATCTAAGCAACAACTACTT
CACAGGTGTGACCCCCCCACGGATTGGTCAGTTGAAAGTGCTTGTTCTACTTGATTTCAGTTTCAACAAG
TTATCCGGGCAGATCCCACAATCGGTTTGCAACCTCACAAACTTGCAGGTGCTAGACTTGTCCAGCAACA
ATCTCACAGGTGCTATCCCAGCTGCATTGAATAGCCTGCACTTCCTTTCAGCATTCAACATTTCGAACAA
TGACCTAGAAGGGCCTATTCCATCTGGAGGCCAGTTTAATACATTTCAAAATTCTAGTTTCGATGGGAAT
CCAAAGCTCTGTGGCTCTATGCTCACTCACAAATGTCGTCCAGCTTCAACACCTCTAGTTCCAAGAAAAC
AAGGAAATAAGGTCATTTTTGCAGTTGCATTTGGTGTGTTCTTTGGAGGTATTGCTTTTCTTTTGTTGCT
GGGGCGTCTCCTTGTCTCAGTCAGGATGAAGGGTTTTACAGCAAAAAGTCGAAGGAAGAATAACGGAGGC
AATGAGGCAACTTCATTCTACTCTAGTTCAGAGCAAACACTAGTGGTGATGCAGAGGCCACAAGGAAAAG
GGGAAGAAAACAAGCTCAAATTCGCCAACATTGTGAAAGCTACGAACAACTTTGACAAGGAGAACATCAT
TGGATATGGAGATTATGGATTAGTCTACAAGGCAGAGCTACCTGATGGATCCAAGCTGGCAATCAAAAAG
CTCAATGGTGAAATGTTTCTGATGGAAAGAGAATTTAGAGCAGAGGTTGATGCACTCTCCATGGCACAGC
ATGAAAATCTTGTACCATTGTGGGGTTACTGCGCACAGGGAAACTCAAGGCTGCTCATTTATTCTTACAT
GGAGAATGGCAGCCTGGATGATTGGCTTCATAACAGGGATGATGATGCCAATTCCTGTCTTGACTGGCCG
ACTCGGCTCAAGATTGCACAAGGAGCGAGCCTGGGCCTTTCTTATATCCATGATGTCTGCAAGCCTCAGA
TTGTCCATCGTGACATCAAATCCAGCAACATCCTACTGGACAAAGAATTTAAAGCTTATGTTGCAGACTT
TGGGCTAGCCAGATTGATCCTTCCCAACCAAACACATGTCACAACTGAGTTAGTTGGCACAACGGGTTAC
ATTCCCCCTGAGTATGGGCAAGCATGGGTTGCTACGTTAAGAGGTGATATGTACAGTTTCGGGGTAGTCC
TTCTTGAGCTGCTCACATGGAGGCGACCTATTCCAGTCCTGTCTACGTCAAAAGAACTTGTCCCGTGGGT
TCTACAGATGAGGTCTGAGGATAAGCAGATTGAGGTCCTGGATCCAACACTTAAAGGAACAGGGTATGAA
GAGCAAATGCTGAAGGTGCTTCAAACTGCTTGCAGGTGTGTCGATCATAATCAATTCAGGAGGCCAACTA
TCATGGAAGCAGTCTCCTGCCTGGCCAGTATAAATGCTGACCTGGACACATGA
>TaPSKR10D	TraesCS6D03G0251400.1
ATGCAGATACTCGAGTTTCCAAACAAAACACAGAGCAAGGAATTGCACATACCTTCCCTTGGCCTTGCTC
TCGTGCTGCTGATCTCCTTGGCCTGTCCAACCAGTTCCTGCACGGAGCATGAGAAGACCTCCCTTCGCCG
GTTCCTTGCTGGGCTCTCGCGTGACGGCGGCCTCGCTACCTTATGGCAGGATGGCACCGATTGCTGCAAG
TGGAGAGGGATCACCTGCAGGCAAGATAGCATGATCACCAATATCATGCTGGCTTCAAAAGGCCTTGAGG
GGCACATCTCGGGGTCCCTTGGAAACCTCCCCGTGCTGCAGTACCTCAACCTCTCTCACAACTCGCTGTC
CGGTGGTCTGCCGTTGGAATTGGTGTCGTCCAGCAGCATTACCATACTTGATGTCAGCTTTAACCAGCTC
AATGGAAGACTCCACGAGCTGGCATCTCCAACCCCTGCCCGGCCTCTCCAGGTACTCAACATCTCGAGCA
ACTTATTTGCTGGACAGTTTCCATCCACCACATGGGAAGCAATGGAGAATCTGAGAGCACTCAATGCCAG
TAACAACAGCTTTACAGGGCACATACCAACTTATTTCTGTATCAGCTCACCGTCCTTCGCTGTGCTTGAC
CTGTGTTTAAACAAATTGAGTGGCAAAATCCCCCGACAAATTGGTCATTGCTCCAAGCTGAGAGAGCTCA
GGGCCGGGTACAACAACATCAGTGGAGAAATCCCAGATGAACTCTTCAATGCAACTTTGTTGGAATACCT
GTCTTTTCGTAATAATCATTTAAATGGAGTTCTTGATGGTGTGCACATAACCAAGCTCAGAAATCTAGTA
GCACTTGATCTTGGAGGGAACAACTTCAGTGGTGAGATTCCAGACTCCATCGGCCAGCTCAAGAAACTGG
AGGAGTTCCATCTGGACAACAACAATTTGTCAGGGGAGCTGCCATCAGCTCTAAGCAACTGCACGAATAT
CGTAGCAATTGATCTCAAGAAAAACAATTTCAGTGGACAGCTCGGCAAGGTCAATTTCTCCAACCTGCCA
AATCTAAAGACATTAGATGTTTACTTCAACAACTTCACCGGCACAGTTCCAGAAAGCATATACTCTTGCA
TCAATCTGACTGCACTGCGGCTAGCTGAGAACAACTTCAGTGGGGAGCTGTCACCACAAATGGGCAAGCT
GATGTACCTCACCTTCATCTCAATTACAAACAATCATTTCAATAACATCACAAATACACTTCACATCCTT
AAGAACTGCCGGAACCTTACCACCCTGCTTATGGCTCTCAACTTCAGGGGAGAGATCATGCCAGAGGATG
ACAAAATTGATGGTTTTGTGAATCTTCAGGTTTTGGGCATCTCGGGATGTTACTTGACTGGAAACATACC
TGTTTGGATATCGAGCCTTGCAAATTTAGAGCTGTTAGACTTACATCAAAACCAACTCAATGGATCAATA
CCAGCTTGGATTGAAACCCTAAGCAAACTCTTTTACCTAGATATATCAAACAACAGACTCACAGGGAGAA
TTCCAACAGCACTGATGAATATGCCAATGCTAATGTCATGGACTGAAACCCAGCTAGACCCAAGTGTCTT
TGAGTTGCCTGTTTATACAGATCCATCACTTCAATACCGCATACCCATTGCTTTCCCTAAAGTGCTAGAT
CTAAGCAACAATACATTCACTGGTGAGATCCCCATGGAGATCGGTCACTTGAAAGCCCTCTTTTCTCTCA
ATTTCAGTTTCAACGGCTTGACAGGATGGATCCCACAAACAGTATGCAATCTCACAAACCTGCAGGTGCT
CGACTTGTCCAACAATGATCTCACAGCTCCAACACCTCTTATCTCCAAAAATCATCGGGATAAGAAGGAG
ACTCTTCCAATTACATTTGGTGTGTTCTTTGGGGGCATCGCTGTTCTTCTGTTGCTGGGACGTCTCCTTG
TGTTAATCAGGATGAAGAGCTTGACAACAAAAAATGGAAGGGAGAGTAACGGAGATGTTGAAGCAACTTC
AATCCACTCAAGTTCAGAGCAAACGTTGGTGGTTATGTGGATGCCACAAGGCAAGGAAGAAGAAAACAAG
CTCAAATTCACTGATATTCTGAAAGCTACAAACAACTTTGACAAGGAGAACATCATTGGATGTGGAGGCT
ATGGATTAGTCTACAAGGCAGAGCTACCTGATGGCACCAAGCTGGCAATCAAAAAGCTCAGCGGTGAAAT
GTGTCTGATGGAAAGGGAGTTCAGTGCAGAGGTTGATGCACTCTCCATGGCACAACATGAAAATATTGTA
CCTCTGTGGGGTTACTGCGTCCATGGAAATTCAAGGCTCCTCATATATTCCTACATGGAGAATGGCAGCC
TGGATGATTGGCTTCATAACAGGGATGATGACGATAGCTTATTTCTTCACTGGCCAACTCGGCTCAAGAT
CGCACAAGGAGCAAGCCTGGGCCTTTCATATATCCATGATGTCTGCAAACCTCAAATTGTCCACCGTGAC
ATCAAATCCAGTAACATCCTGCTGGACAAAGAATTCAAAGCTTATGTTGCAGATTTTGGGCTAGCCAGAT
TGATCCTTCCCAATAAAACTCATGTTACTACTGAGTTGGTTGGCACTATGGGTTACATTCCCCCTGAGTA
TGGGCAGGCATGGGTTGCTACGTTGAGAGGTGATATATACAGTTTTGGGGTAGTCCTCCTTGAGCTGCTC
ACAGGAAGGCGACCTATTCCTGTTCTGTCTACATCAAAAGAACTTGTCCCATGGGTTCTACAGATGAGGT
CTGAGGGTAAGCAGACTGAGGTATTTGATCCAACACTTCAAGGAGCAGGGTATGAAGAGCAAATGCTGAA
GGTGCTTGAAACTGCTTGCAAGTGTGTCGATAACAATCAAGTCAGGAGGCCAGATATCACAGAAGTAGTC
TCCTGCCTGGCCAGTATAGAAGCTGTCAGCCACGTTGGATGA
>TaPSKR11A	TraesCS6A03G0294800.1
ATGCAGACACTCCAGTGCTCAAACAAGACACAGAGCAAGAAATTGCACATACCTTGCTTTGGCCTCGCTC
TCGTGCTGCTGGTCTCCTTGGCCTCTCCGGCCAGTTCCTGCACCGAGCATGAGGAGGCCTCCCTTCTCCA
GTTCCATGCCGGGCTCTCGTGGGACGGCGGCCTCGCCGCGACGTGGCGGAGCAACAAGGACTGCTGCACT
TGGGAAGGGGTCATCTGCAGCAGTCCTAATAGGACGGTCACTGATGTTTTGCTGGCTTCTCGAGGCCTCG
AGGGGTCCGTCTCGCCGTTCCTTGGCAACCTCACCAGCCTTTTGCGCCTCAACCTCTCTCACAACTCGCT
GTCCGGTGGCCTGCCGCTGGAATTGGTGTCGTCCAGCAGCATCACTACACTTGATGTTAGCTTTAACCAG
CTCACTGGAAAACTCCACGAACTGGCATCTCCAACCCCTGCCCAGCCTCTCCAGGTACTGAACATCTCGA
GCAACTTATTTGCAGGACAGTTTCCATCCACCACATGGGAAGCAATGAAGAATCTGAGAGCACTCAATGC
CAGTAACAACAGCTTTACAGGGCACATACCAACTTATCTCTGTAACAGCTCACCGTCCTTCGCTGTGCTT
GATCTGTGTTTAAACAAATTCAGTGGCAACATCCCCCAACAAATTGGTGATTGCTCCAAGCTGAGAGAGC
TCAGGGTCGGGTACAACAACATCAGTGGAGAAATCCCAGACGAACTCTTCAATGCTACTTTGTTGGAATA
CCTGTCTTTTCGTAATAATCATTTAAATGGAGTTCTTGATGGTGTGCGCATAACCAAGCTCAGAAATCTA
GTAACACTTGATCTTGGAGGGAACAACTTCAGTGGCGAGATTCCAGATTCCATAGGCCAGCTCAAGAAAT
TGGAGGAGTTCCATTTGGACAACAATAAATTGTCAGGGGAGCTGCCATCAGCTCTAAGCAACTGCACGAA
TCTCGTAGCAATTGACCTCAAGAATAACAATTTCAGTGGACAGCTCGCCAAGGTCAATTTCTCCAACCTG
CCAAATCTAAAGACATTAGATGTTTACTTCAACAACTTCAACGGCACAGTTCCAGAAAGCATATACTCTT
GCAGCAATCTGACTGCACTACGGGTATCCACCAACAAATTAATAGGGCAGCTTTCACCAAGAATAAGTGA
TCTGAAGAACCTCACCTTCCTATCACTCTCCACAAACTCTTTCAGCAATATCACAAACACACTTCACATC
CTAAAGATCTGCAGGAACCTTACCACTCTGCTAATCGGCAGTAACTTCAAGGGAGAGCTCATGCCAGAGG
ATGACAGAATTGATGGCTTTGAGAATCTCCAGGTTTTGGACATTGACAGTTGCCAGTTGTCTGGAAAAAT
ACCTCTATGGATATCAAGGCTCACAAATTTGGAGATCTTACTTTTAAATAGCAATCAACTCACTGGACCG
ATACCAGGCTGGATCAACTCCCTAAGCCATCTCTTCTTTATGGATGTGTCAAACAACAATCTTACAGGAG
AAATCCCGTTAACCTTGATGGAGATGCCAATGCTAAAATCAATTGAAAATGCAACTCAATGGGACCCAAG
GGTCTTTGAGTTGCCTGTTTACAGTGGTCCATCACTTCAATACCGTGTTGTTACATCTTTTCCAACGGTG
TTGAATCTAAGCAACAATCAGTTCACTGGTGTGATTCCCCCACAGATTGGTCAGTTGAAAGTGCTTGTTG
TACTTGATTTAAGTTTCAACAAGTTATCCGGACAGATCCCACTGTCGATTTGCAACCTCACAAACTTGCA
GGTGCTAGACTTGTCCAGCAACAGTCTAACAGGTGCTATCCCAGCTGCATTGAATAGCCTACACTTCCTT
TCAGCATTCAGCATTTCGAACAATGACCTAGAAGGGCCTATTCCATCTGGAGGCCAGTTCAATACATTCC
AGAATTCTAGTTTCGATGGGAATCCAAAGCTGTGTGGCTCTATTCTCACTCACAAATGTGATTCTTCAAT
ACACCCGTCCTCCAGAAAACAACGAGATAAGAAATTTGCTTTCGCAATTGGATTTGGTGTGTTCTTTGGA
GGTATTGCTATTCTGCTGTTGCTGGTGCGACTCCTTCTCTCAGTCAAGATGAAGGGTTTTACAGAGAAAA
ATGGAAGCAAGAATAGCGGAGATGTTGAAGCGACTTCATTCTACTCCAGTTCAGAGGAAACACTAGTAGT
GATGCACATGCCACAAGGCAAGGGAGAAGGAAACAAGCTCAAATTCTCTGACATTTTGAAAGCTACGAAC
AACTTTGACAAGGAGAACATCATTGGGTGTGGAGGCTATGGGTTAGTCTACAAGGCAGAGCTACATGATG
GCTCCAAATTGGCAATTAAAAAGCTCAACGGTGAAATGTGTCTGATGGAAAGGGAATTCAGTGCAGAGGT
TGATGCTCTCTCCATGGCACAGCATGAAAATCTTGTACCACTCTGGGGTTACTGCGTCCAGGGACACTCA
AGGCTCCTCATGTATTCCTACATGGAGAATGGCAGCCTAGATGATTGGCTTCATAACAGAGATGATGGCA
CTAGCTCATTTCTTGACTGGCCGACTCGGCTCAAGATCGCACGAGGAGCCAGCCTAGGCCTCTCCTATAT
CCATGATATCTGCAAGCCTCAAATTGTACACCGTGACATCAAATCCAGTAATATCCTATTGGACAAAGAA
TTTAAAGCTTACCTTGCAGATTTTGGGCTAGCCAGATTGATCCTTCCCAACAAAACTCATGTTACAACTG
AGTTGGTCGGCACTATGGGTTACATTCCCCCTGAGTATGGGCAAGCGTGGGTTGCTACGTTGAGAGGAGA
TATATACAGTTTTGGGGTAGTCCTGCTTGAGCTGCTCACAGGAAGGCGACCTGTTCCAGTTTCGTCTACA
ACAAAAGAACTTGTCCCATGGGTTCTACAGATGAGGTCTGAGGGCAAGCAGATTGAGGTCCTGGATCCAA
CACTTCGAGAAACAGGGTATGAAGAGCAAATGCTGAAGGTGCTTGAAACTGCTTGCAGGTGTGTCAATCA
TAATCAGTTCAGGAGGCCAACTATCATGGAAGTGGTCTCCTGCTTGGGCAGTATAGACACTGATCTGCGG
ACATAA
>TaPSKR11B	TraesCS6B03G0384800.1
ATGCAGACACTCCAGTTTTCACACAAGACACAGAGCAAGAAATTGCACATACCTTCCCTTAGCCTTGCTC
TCGTGCTGCTGATCTCCTTGGCCCCTCCGACCAGTTCCTGCACGGAGCATGAGAAGACCTCCCTTCGTCG
GTTCCTTGCTGGGCTCTCGCGGGACAACGGCCTAGCCACGACATGGCTGAGCAACAAGGACTGCTGCAAT
TGGGAAGGGATCATCTGCAGCAGTCCTAATAGGACGGTCACTGATGTTTCGCTGGCTTCTCGAGGCCTCG
AGGGGACCATCTCACCATTCCTTGGCAACCTCACCAGCCTCTTGCGCCTCAACCTCTCTCACAACTCGCT
GTTCGGTGGTCTGCCGTTGGAATTGGTGTCGTCCAACAGCATCACTATACTTGATGTTAGCTTTAACCAG
CTCAAGGGAACACTCCACAAGCTGGCATCTCCAACCCCTGCCCGGCCTCTCCAGGTACTGAACATCTCGA
GCAACTTATTTGCAGGACAGTTTCCATCCACCACATGGGAAGCAATGAAGAATCTGAGAGCACTCAACGC
CAGTAACAACAGCTTTACAGGGCAGATACCAGCTAATTTCTGTAACAGCTCTCCATCATTCGCTGTGCTT
GATCTGTGTTTGAATAAATTCACTGGCAACATCCCAAAACGGATCGGTGATTGCTCCAAGTTGAGAGAGC
TCAGGGCGGGGTACAACAATCTCAATGGAACACTTCCAGATAAACTCTTCAATACTGCCACACTGGAGTA
CCTTTCTTTTCCTAACAATGGTTTACATGGAGCTCTTGATAGTACACGCATATCCAACCTCAGAAATCTT
GTAACTCTTGATCTTGGAGGGAACAGATTCAGTGGAAAGATTCCAGATTCTATAGGCCAGCTCAAGAAAT
TGGAGGTGTTCCATTTGGACAACAACAAATTGTCAGGAGAGCTGCCATCAGCTCTAAGCAACTGCACGAA
TCTCATAGCAATTGACCTCAAGAACAACAATTTCAGTGGACAGCTTGCCAAGGTCAATTTCTCCAACCTG
CCCAATCTACAGACATTGGATGTTTACTTAAACCTCTTTAACGGCACAGTTCCAGAAAGCATATACTCTT
GCAGCAATCTGACAGCACTGCGGGTATCTAGTAACAAATTAGGTGGGCAGCTTTCACCAAGAATAACTGA
TCTGAAGCACCTCACCTTCTTATCACTTGCTACAAACTCCTTCAGAAACATCACAAATGCACTTCACATC
CTTAAGAGCTGCAGGAACCTTACCACACTGCTTATCGGCGGAAACTTCAAGAAAGAGCTCATGCCAGAGA
ATGACAGAATTTATGGCTTTGAGAAGCTCCAGATTTTGGACATCGGATATTGCCAGTTGTCAGGAAAAAT
ACCTCTATGGATATCAAGGCTCACAAATTTGGAGATCTTACTTTTAAATAGCAATCGACTCACTGGACCG
ATACCAGGCTGGATCAACTCCCTAAGCCATCTCTTCTTTATGGATGTGTCAAACAACAATCTTACAGGAG
AAATCCCATTAACCTTGATGGAGATGCCAATGCTAAAATCAATTGAAAATGCAACTCAATGGGACCCAAG
GGTCTTTGAGTTGCCTGTTTACAGTGGTCCATCACTTCAATACCGTGTTGTTACATCTTTTCCAACGGTG
TTGAATCTAAGCAACAATCAGTTCACTGGTGTGATTCCCCCACAGATTGGTCAGTTGAAAGTGCTTGTTG
TACTTGATTTAAGTTTCAACAAGTTATCCGGACAGATCCCACTGTCGATTTGCAACCTCACAAACTTGCA
GGTGCTAGACTTGTCCAGCAACAGTCTAACAGGTGCTATCCCAGCTGCATTGAATAGCCTACACTTCCTT
TCAGCATTCAGCATTTCGAACAATGACCTAGAAGGGCCTATTCCATCTGGAGGCCAGTTCAATACATTTC
AGAATTCTAGTTTCGATGGGAATCCAAAGCTGTGTGGCTCTATTCTCACTCACAAATGTGATTCTTCAAT
ACACCCCTCCTCCAGAAAACAACGAGATAAGAAATTTGCTTTCGCAATTGGATTTGGTGTGTTCTTTGGA
GGTATTACTATTCTGTTGTTGCTGGTGCGACTCCTTCTCTCAGTCAAGATGAAGGGTTTTACAGAGAAAA
ATGGAAGCAAGAATAGTGGAGATGTTGAAGCGACTTCATTCTACTCTAGTTCAGAGGAAACACTAGTAGT
GATGCACATGCCACTAGGCAAGGGAGAAGGAAACAAGCTCAAATTCTCTGACATTTTGAAAGCTACGAAC
AACTCTGACAAGGAGAACATCATTGGGTGTGGAGGCTATGGGTTAGTCTACAAGGCAGAGCTACATGATG
GCTCCAAATTGGCAATTAAAAAGCTCAACGGTGAAATGTGTCTGATGGAAAGGGAATTCAGTGCAGAGGT
TGATGCTCTCTCCATGGCACAGCATGAAAATCTTGTACCACTCTGGGGTTACTGCGTCCAGGGAAACTCA
AGGCTCCTCATGTATTCCTACATGGAGAATGGCAGCCTGGATGATTGGCTTCATAACAGAGATGATGGCA
CTAGCTCATTTCTTGATTGGCCGACTCGGCTCAAGATCGCACGAGGAGCCAGCCTAGGCCTCTCCTATAT
CCATGATATCTGCAAGCCTCAAATTGTACACCGTGACATCAGATCCAGTAACATCCTATTGGACAAAGAA
TTTAAAGCTTACGTTGCAGAATTTGGGCTAGCCAGATTGATCCTTCCCAACAAAACTCATGTTACAACTG
AGTTGGTCGGCAGTATGGGTTACATTCCACCCGAGTATGGGCAAGCATGGGTTGCTACGTTGAGAGGTGA
TATATACAGTTTTGGGGTAGTTCTGCTTGAGCTGCTCACAGGAAGGCGACCTGTTCCAGTTTCGTCTACA
ACAAAAGAACTTGTCCCATGGGTTCTACAGATGAGGTCCGAGGGCAAGCAGATTGAGGTCCTGGATCCAA
CACTTCGAGAAACAGGGTATGAAGAGCAAATACTGAAAGTTTTTGATGCCGCTTGCAAGTGTGTCGACCA
TAATCAGTTTAGGAGGCCAACAATCATGGAAGTGGTCTCCTGCTTGGGCAGTATAGACACTGACCTGCGG
ACATAA
>TaPSKR11D	TraesCS6D03G0251500.1
ATGCAGACACTCCAGTTTCCAAGCAAGACACAGAGCAAGAAATTGCACATACCTTGCTTCGCCCTTGCTC
TCGTGCTGCTGATCTCCTTGGCCTCTCCGGCCAGTTCCTGCACCGAGCATGAGGAGGCCTCCCTTCTCCA
GTTCCACGCTGGGCTCTCGTGGGGCGGCGGCCTCGCCGCGACGTGGCAGAGGAACAAGGACTGCTGCACT
TGGGAAGGGATCATCTGCAGCAGTCCTAATAGGACGGTCACTGATGTTTCTCTGGCTTCTCGAGGCCTCG
AGGGGATCATCTCACCATTCCTTGGCAACCTCACCAGCCTCTTGCGCCTCAACCTCTCTCACAACTCACT
GTCCGGTGGCCTGCCGCTGGAATTGGTGTCGTCCAGCAGCATCACCATACTTGATGTCAGCTTTAACCAG
CTCAATGGAACACTCCACAAGCCGGCATCTCCATCCACTGCCCGGCCTCTCCAGGTACTGAACATCTCGA
GCAACTTATTTGCAGGACAGTTTCCATCCACCACATGGGAAGCAATGGAGAATCTGAGAGCACTCAATGC
CAGTAACAACAGCTTTACAGGGCACATACCAACTTGTTTCTGTATCAGCTCACCGTCCTTCGCTGTGCTT
GACCTGTGTTTAAACAAATTGAGTGGCAAAATCCCCCGACAAATTGGTCATTGCTCCAAGCTGAGAGAGC
TCAGGGCCGGGTACAACAACATCAGTGGAGAAATCCCAGATGAACTCTTCAATGCAACTTTGTTGGAATA
CCTGTCTTTTCGTAATAATCATTTAAATGGAGTTCTTGATGGTGTGCACATAACCAAGCTCAGAAATCTA
GTAGCACTTGATCTTGGAGGGAACAACTTCAGTGGCGAGATTCCAGACTCCATCGGCCAGCTCAAGAAAC
TGGAGGAGTTCCATCTGGACAACAACAATTTGTCAGGGGAGCTGCCATCAGCTCTAAGCAACTGCACAAA
TCTTGCAGTACTTGTCCTCTCGAGCAACAAATTCAGTGGACAGCTCACCAAGGTCAACTTCTCCAACCTG
CCAAATCTAAGGACATTAGATGTTTACTACAACAACTTCACCGGCACAGTTCCAGAAAGCATATACTCTT
GCAGCAATCTGACTGCACTGCGGGTATCTACCAACAAATTAGATGGGCAGCTTTCACCAAGAATAAGTGA
TCTGAAGAGCCTCACCTTCCTATCACTTTCTACAAACCGTTTCAGAAATATCACAAACGCACTTCAAATC
CTTAAGAGCTGCAGGAACCTTACCACTCTGCTTATCGGCGATAACTTCAAGCAAGAGTTCATGACTGAGG
ATGACAGAATTGATGGCTTCGAGAAGCTCCAGGTTTTGGACATCGAAGATTGCCAGTTGTCAGGAAAAAT
ACCTCTATGGATATCAAGGCTCACAAATTTGGAGATGTTACTTTTGAATAGAAATCGACTCACTGGACCA
ATACCAGGATGGATCAACTCCCTAAGCCATCTCTTCTATATGGATGTGTCAAACAACAGTCTTACAGGAC
AAATCCCGTTAACCTTGACGGAGATGCCAATGTTAAAATCAATTGAAAACGCAACTCATTGGGACCCAAG
GGTCTTTGAGTTGCCTGTTTACAATGGTCCATCACTTCAATACCGTGTTGTTACTTCTTTTCCAGCAGTG
TTGAATCTAAGCAACAACCACTTCACAGGTGTGATTCCCCCACAGATTGGTCAGTTGAAAGTGCTTGTTG
CACTTGATTTCAGTTTCAACATGTTATCCGGACAGATCCCACTGTCGATTTGCAACCTCACAAACTTGCA
GGTGCTAGACTTGTCCAGCAACAGTCTAACAGGTGCTATCCCAGCTGCATTGAATAGCCTACACTTCCTT
TCAGCATTCAGCATTTCGAACAATGACCTAGAAGGGCCTATTCCATCTGGAGGCCAGTTCAATACATTTC
AGAATTCTAGTTTCGATGGGAATCCAAAGCTGTGTGGCTCTATTCTCACTCACAAATGTGATTCTTCAAT
ACACCCGTCCTCCAGAAAACAACGAGATAAGAAATTTGCTTTCGCAATTGGATTTGGTGTGTTCTTTGGA
GGTATTGCTATTCTGTTGTTGCTGGTGCGACTCCTTCTCTCAGTCAAGATGAAGGGTTTTACAGAGAAAC
ATGGAAGCAAGAATAGCAGAGATGTTGAAGCGACTTCACTCTACTCTAGTTCAGAGCAAACACTAGTAGT
GATGCACATGCCACAAGGCAAGGGAGAAGGAAACAAGCTCAAATTCTCTGACATTTTGAAAGCTACGAAC
AACTTTGACAAGGAGAACATCATTGGGTGTGGAGGCTATGGGTTAGTCTACAAGGCAGAGCTACATGATG
GCTCCAAATTGGCAATTAAAAAGCTCAACGGTGAAATGTGTCTGATGGAAAGGGAATTCAGTGCAGAGGT
TGATGCTCTCTCCATGGCACAGCATGAAAATCTTGTACCACTCTGGGGTTACTGCGTCCAGGGAAACTCA
AGGCTCCTCATGTATTCCTACATGCAGAATGGCAGCCTGGATGATTGGCTTCATAACAGAGATGATGACA
CTAGCTCATTTCTTGACTGGCCGACTCGGCTCAAGATCGCACGAGGAGCCAGCCTAGGCCTCTCCTATAT
ACATGATATCTGCAAGCCTCAAATTGTACACCGTGACATCAAATCCAGTAATATCCTATTGGACAAAGAA
TTTAAAGCTTACCTTGCAGATTTTGGGCTAGCCAGGTTGATCCTTCCCAACAAAACTCATGTTACAACTG
AGTTGGTCGGCACTATGGGTTACATTCCCCCTGAGTATGGGCAAGCGTGGGTTGCTACGTTGAGAGGAGA
TATATACAGTTTTGGGGTAGTCCTGCTTGAGCTGCTCACAGGAAGGCGACCCGTTCCAGTTTCGTCTACA
ACAAAAGAACTTGTCCCATGGGTTCTACAGATGAGGTCTGAGGGCAAGCAGATTGAGGTCCTGGATCCAA
CACTTCGAGAAACAGGGTATGAAGAGCAAATGCTGAAGGTGCTTGAAACTGCTTGCAGGTGTGTCAATCA
TAATCAGTTCAGGAGGCCAACTATCATGGAAGTGGTCTCCTGCTTGGGCAGTATAGACACTGACCTGCGG
ACATAA
>TaPSKR12A	TraesCS6A03G0295200.1
ATGCAGACGCTCCAGTTTTCAAACAAGACACAGAGCAAGAAATTGCACGTGCCTTCATTTGCCCTTGCCC
TTGTGCTGCTCATCTCCTTGGCCTCTCTCACCAGCTCCTGCAGCGAGCAGGAGAGGGGCTCCCTTCTCCA
GTTCCTCGCCGGGCTCTTGCAAGACGGTGGACTCGCTGCTTCATGGCAGAACGGCACGGATTGCTGCAAG
TGGGAAGGGATCACCTGCAGGCAAGATAGGACGGTCACCCATGTCTTGCTGCCTTTTAAGGGCCTCGAGG
GAATTATCTCACGATCCCTTGGGATCCTCGATGGGCTGCAGCACCTTGATCTCTCTCACAACTCGCTGTC
CGGTGCTCTGCCGTTGGAATTGGTGTCGTCCAGCAGCATCAAAATCCTTGATGTCAGCTTTAACCAGCTC
AATGGAGCACTCCACGAGTTGCCTTCTTCGGCCCCTCCCCGACCTCTCCAGGTACTGGACATCTCAAGCA
ACTTATTTGCAGGACACTTTCCATCCATCACGACGGAGAATCTGGTCACACTCAATGCCAGCAATAACAG
CTTTACTGGGAAGATACCAACTCAACTCTGTAGTACCTCACCATCCCTCACTGTGCTTGAACTGTGTTTC
AACGAATTCAGTGGCAGCATCCCCCCAAGTCTTGGTAATTGCTCCAGGCTGAGAGTGCTCGGGGCTGGAT
ACAACAACCTCAGTGGAGTAATCCCAAATGAACTCTTCTACACAACATCATTGGAGTACCTGTCATTTCC
TAACAACGATTTACATGGAGCTATCGATGGTACAAACATAACCAACCTCAGAAATCTTGTAACCCTTGAT
CTTGGAAGGAACAGCTTCAGCGGCAAGATTCCAGTTTCTATAGGACAGCTCAAGAAATTGGAGGAGCTCC
GTTTGGACGACAACAACATGTCAGGGGAGCTGCCATCTGCTCTGAGCAACTGCACAAATCTGATAACAGT
TGACCTCAAGAGCAATAATTTCAGCGGAGAACTTACAAAGGTCAATTTTTCCCACCTTCCCAATCTAAGA
ACATTAGATGTTTTCTTGAACAACTTCAGCGGCACAATTCCAGATAGCATATACTCTTGCAGCAATCTGA
CAGCACTGCGGCTAGCTGGCAACAATTTATCTGGGCAGCTTTCTCCACAAATAGCCAATCTGAAGTACCT
CACCTTCATGTCACTTACTGACAATTCTTTCAAAAATATCACAAATGCACTTCACATCCTTAAGAGATGC
AAGAACCTCACCACCCTGCTTATTGCACTCAACTTCAGGGGAGAGATCATGCCAAAGGATGACAAAATTG
ATGGTTTTGAGAATCTTCAGGTTTTGGGTATGGGAGGATGCGAATTGTCTGGCCAAATACCACACTGGAT
ATCAAAGCTAGGAAATTTACAAATATTAGTATTGTCTGACAATCGGCTCAATGGGTCAATACCAGCCTGG
ATCAAAACCCTAAGCAACCTGTTCTATCTGGACATATCAAACAATAGCTTCACCGGGAGGATTCCAACAG
CAATTATGGATATGCCAATGCTGAAGTCAGAGAACAGTAAAGCCCATTTAGACCCAAGGGTATTTGAGCT
ACCTGTTTATAGTAGTCCATCACGACAATACCGTGTACCCACTGCTTTGCCTAAAGTCCTGGATCTAAGC
AAGAACAAATTCACTGGTGTGATCCCCCTGGAGATCGGTCAGATGAAAGCCCTTCTTTCACTCAATTTCA
GCTTCAACCACTTGACAGGACACATCCCACAATCAATATGCAATCTCACAAAACTGCAGGTGTTGGACTT
GTCGGCCAACAATCTGACAGGTGAAATCCCAGCTGCATTAAACAGCCTGCACTTTCTTTCAGCATTCAAC
ATTTCGAACAATGACCTCAAAGGGCCTATTCCATCTGGAGGCCAGTTTAATACATTTCAGAATTCTAGCT
TCGACGGGAATCCGGAGCTCTGTGGTTCTGTACTCGCTCATAAATGTGGTTCAGCTTCAACCCCTCTAAT
CTCCCCAAAACAACGAAATAAGAAGGCCATTTTTGGAATTGCATTTGGTGTGTTCTTTGGAGGCATTGCT
ATTCTTTTGTTGCTGGGGCGTCTCTTTGTCTCAATCAGGATGAAGGGTGTTACAGCAACAAGTCAAAGGG
GGAATAATGGAGACGTTGATGCATCTTCATTTTACTCCAGTTCAGAGAAAACATTAGTAGTGATGTGGAT
GCCACAAGGCAATGGAGAAGAAAACAAGCTCAAATTCAGTGACATTTTGAAAGCCACGAACAACTTTGAT
AAGGAAAACATTATTGGATGCGGAGGTTATGGATTAGTCTACAAGGCAGAACTACCTGATGGCTCCAAGG
TGGCAATTAAAAAGCTCCATGATGAAATGTGTCTGATGGAAAGGGAGTTCAGGGCAGAGGTTGATGCACT
CTCCACGACACAACATCAAAATCTTGTACCACTATGGGGTTACTGCATCCAGGGAAACTCAAGGCTCCTC
ATATATTCCTACATGGAGAATGGCAGCCTAGATGATTGGCTTCATAACAGGGATGATGATGTTAGCTCAT
GTTTTGACTGGCCAACTCGGCTCAAGATCGCACAAGGAGCAAGCCTGGGACTTTCTTATATCCATGAAGT
CTGCAACCCTCAAATTGTCCATCGAGACATCAAATGCAGTAATATCCTACTGGACAAAGAATTTAAAGCT
TATGTTGCAGATTTTGGGCTAGCCAGATTGATCCTTTCCAACAAAACTCATGTCACAACTGAGCTAGTCG
GCACGATGGGTTACATTCCCCCGGAGTATGGGCAGGCATGGGTTGCTACATTGAGAGGCGACATCTACAG
TTTCGGAGTAGTCTTGCTTGAGCTGCTTACTGGAATGCGGCCTCTTCCAATCCTATCCACATCAAAAGAA
CTTGTCCCATGGGTGCTGGAGATGAGGTCTGAGGGAAAGCAGGCTGAGGTCCTGGATCCAACCATTCGAG
GCACAGGAAATGAAGAGCAAATGCTGAAGGTGCTTGAAGTCGCTTGCAAATGTGTCAACCACAATCAATT
CATGAGGCCAACGATCATGGATGTAGTCTCTTGCCTGGCCAGTATAGACGCTGAGCACAGATGCAAAGAT
CAGTCATGA
>TaPSKR12B	TraesCS6B03G0385000.1
ATGCAGACACTCCAGTTTTCAAGCAAGACACAGAGGAAGAGATTGCACGTACCTTCATTTGCCCTTGCTC
TTGTGCTGCTGATCACCTTGGCCTCTCTCACCAGTTCCTGCTCGAAGCATGAGGAGGTCTCCCTTCTCCA
GTTCCTCGCCGAGCTCTCACAAGACGATGGCCTCGCTGCTTCATGGCAGAACGGCACGGATTGCTGCAAG
TGGGAAGGGATCGCCTGCAGGAGTCCCGATAGGGCGGTCACTGATGTTTCACTGGCTTCTCGAGGCCTCG
AGGGGTCCGTCTCGCCGTTCCTTGGCAACCTCACCAGCCTCTTGCGCCTCAACCTGTCGTGCAACTCGCT
GTCCGGTGGCCTACCGCTGGAATTGGTGTCGTCCAGCAGCATCACCATACTTGATGTCAGCTTTAACCAG
CTCAACGGAACACTCCACGAGCTGCCCTCTTCAACCCCTTCCCGGCCTCTGCAGGTATTGAACATCTCAA
GCAACTTATTTGCAGGATACTTTCCATCCACCACATGGAAAGTAATGGAGAAACTGGACACACTCAGTGC
CAGCAATAACAGCTTTACTGGGCAGATACCAACTCAACTCTGTAGTACCTCACCATCCCTCACTGTGCTT
GAACTGTGTTTCAACGAATTCAGTGGCAGCATACCCCCAAGTCTTGGTAATTGCTCCAGGCTGAGAGTGC
TCGGGGCTGGATATAACAACCTCAGTGGAGTAATCCCAAATGAACTCTTCAACGCAACATCATTGGAGTA
CCTGTCATTTCCTAACAATGATTTACATGGAGCTATTGATGGTACAAACATAACCAACCTCAGAAATCTT
GTAACCCTTGATCTTGGAAGGAACAACTTCAGCGGCAAGATTCCAGTTTCTGTAGGACAGCTCAAGAAAT
TAGAGGAGCTCCGTTTGGACAACAACAATATGTCAGGGGAGCTGCCATCTGCTCTGAGCAACTGCACAAA
TCTGATAACAATCGACCTCAAGAGCAATAATTTCCATGGAGAACTTACAAATGTCAATTTCTCCCACCTT
CCCAAGCTAAGAACATTAGATGTTTTCTTGAACAATTTCAGCGGCAAAGTTCCAGTAAACATATACTCTT
GCAGCAATCTGACAGCACTGCGGCTAGCTGGCAACAATTTATCTGGGCAGCTTTCTCCACAAATAGGCAA
TCTGAAGTACCTCACCTTCATGTCACTTACTGACAATTCTTTCAAAAATATCACAAATGCACTTCACATC
CTTAAGAGATGCAGGAACCTCACCACCCTGCTTATTGCACTCAACTTCAGGGGAGAAATCATGCCAAAGG
ATGACAAAATTGATGGTTTTGAGAATCTTCAGGTTTTGGGTATGGGAGGATGCGAATTGTCTGGACAAAT
ACCTCACTGGATATCAAAGCTAGGAAATTTACAAATATTAGTATTGTCTGACAATCGACTCAATGGGTCA
ATACCAGCCTGGATCAAAACCCTAAGCAACCTGTTCTATCTGGACATATCAAACAATAGCCTCACAGGGG
GGATTCCAACAGCAATTATGGATATGCCAATGCTGAAGTCAGAGAACAGTAAAGCCCATTTAGACCCAAG
AGTATTTGAGCTACCTGTTTATAGTAGTCCATCACGACAATACCGTGTACCCACTGCTTTGCCTAAAGTC
CTGGATCTAAGCAAGAACAAATTCACTGGTGAGATCCCCCTGGAGATCGGTCAGATGAAAGCCCTTCTTT
CACTCAATTTTAGCTTCAACCACTTGACGGGACACATCCCACAATCAATATGTAATCTCACAAAACTGCA
GGTGTTAGACTTGTCGGCCAACAATCTCACAGGTGAAATCCCAGCCGCATTGAACAGCCTACACTTTCTT
TCAGCATTCAACATTTCTAACAATGACCTCAAAGGGCCTATTCCATCTGGAGGCCAGTTTAATACATTTC
AGAATTCTAGCTTCGATGGGAATCCGAAGCTGTGTCGTTCTGTACTCATTCATAAATATGGTTCAGCTTC
AATTCCTCTAATATCCCCAAAACAACGAAATAAGAAGGCCCTTTTAGGAATTGCATTTGGTGTGTTCTTT
GGAGGTGTTGCTATTCTTTTGTTGCTGGGGCGCCTCCTTGTCTCAATCAGGATGAAGGGTGTTATATCAA
CAAATCAAAGGAAGAATAATGGAGATATTAATGCAGGTTCATTCTACTCCAGTTCAGAGAAAACATTAGT
GGTGATGTGCATGCCACAAGGAAATGGAGAAGAAAAGAAGCTCAAATTCAGTGACATTTTGAAAGCCACG
AACAACTTTGATAAGGAGAACATTATTGGATGTGGAGGCTATGGATTAGTCTATAAGGCAGAACTACCTG
ATGGCTACAAGCTGGCAATTAAAAAGCTCCACGATGAAATGTGTCTGATGGGAAGGGAGTTCAGGGCAGA
GGTTGATGCACTCTCCATGACACAGCATCAAAATCTTGTACCACTATGGGGTTACTGCATCCAGGGAAAC
TCAAGGCTCCTCATATATTCCTACATGGAGAATGGCAGCCTAGATGATTGGCTCCATAACAGGGATGATG
ATATTAGCGCATGTTTTGACTGGCCAATTCGGCTCAAGATCGCACAAGGAGCAAGCCTGGGACTTTCTTA
TATCCATGAAGTTTGCAACCCTCAAATTGTTCACCGAGACATCAAATCCAGTAATATCCTACTGGACAAA
GAATTTAAACCATATGTTGCAGATTTTGGGCTAACCAGATTGATCCTTTCCAACAAAACTCATGTCACAA
CTGAGCTAGTCGGCACGATGGGTTACATTCCCCCCGAGTATGGGCAAGCATGGGTTGCTACGTTGAGAGG
CGATATCTACAGTTTCGGAGTAGTCCTGCTTGAGCTGCTTACTGGAATGCGACCTCTTCCAGTCCTGTCC
ACATCAAAAGAACTTGTCCCATGGGTGCTAGAGATGAGGTCTGAGGGAAAGCAGGTTGAGGTCCTGGATC
CAACCCTTCGAGGCACAGGATATGAAGAGCAAATGCTGAAGGTGCTTGAAGTCGCTTGCAAATGTGTCAA
CCACAATCAATTCTTGAGGCCAACGATCATGGATGTAGTCTCTTGCCTGGCCAGTATAGATGCTGAACAC
AAGTGCAAAGACCAGTCATGA
>TaPSKR12D_T1	TraesCS6D03G0251600.1
ATGCAGACACTCCAGTTTTTAAACAAGACACACATGCCTTCATTTGCCCTTTCCCTTGTGCTGCTGATCT
CCTTGTCCTCTCTCACCAGCTCCTGCACGGAGCATGAGAGGGGCCCCCTTCTCCAGTTCCTCGCCGAGCT
CTCGCAAGACGGTGGCCTCGCTGCTTCATGGCAGAACGACACGGATTGCTGCAAGTGGGAAGGGATCACC
TGCAGGAGTCCCGATAGGGCGGTCACTGATGTTTCACTGGCTTCTCGAGGCCTCGAGGGGTCCATCTCGC
CGTTCCTTGGCAACCTCACCAGCCTCTTGCGCCTCAACCTGTCGTGCAACTCGCTGTCCGGTGGCCTACC
GCTGGAATTGGTGTCGTCCAGCAGCATCACCATACTTGATGTCAGCTTTAACCAGCTCAACGGAACACTC
CACGAGCTGCCCTCTTCAACCCCCTCCCGGCCTCTGCAGGTACTGAACATCTCAAGCAACTTATTTGCAG
GACACTTTCCATCCACCACATGGAAAGTAATGGAGAAACTGGTCACACTCAATGCCAGCAATAACAGCTT
TACTGGGCAGATGCCAACTCAACTCTGTAGTACCTCACCATCCCTCACTGTGCTTGGATTGTGTTTCAAC
GAATTCAGTGGTAGCATCCCCCCAAGTCTTGGTAATTGCTCCAGGCTGAGAGAGCTCGGGGCTGGATACA
ACAACCTCAATGGAGTAATCCCAAATGAACTCTTCAACGCAACATCATTGGAGTACCTGTCATTTCCTAA
CAATGATTTACATGGAGCTATCGATGGTACAGATATAACCAACCTCAGAAATCTTGTAACCCTTGATCTT
GGAAGGAACAGCTTCAGCGGCAAGATTCCAGTTTCTATAGGACAGCTCAAGAAATTGGAGGAGCTCCGTT
TGGACAACAACAACATGTCAGGGGAGCTGCCATCTGCTCTGAGCAACTGCACAAATCTGATAACAATTGA
CCTCAAGAGCAATAATTTCAGTGGAGAACTTACAAAGGTCAATTTCTCCCTCCTTCCCAATCTAAGAACA
TTAGATGTTTTCTTGAACAACTTCAGCGGCAAAGTTCCAGAAAGCTTATACTCTTGCAGCAATCTGACAG
CACTGCGGTTAGCTGGCAATAATTTATCTGGGCAGCTTTCTCCACAAATAGGCAATCTGAAGTACCTCAC
CTTCATGTCACTTACTGACAATTCTTTCAAAAATATCACAAATGCACTTCACATCCTTAAGAGATGCAAG
AACCTCACCACCCTGCTTATTGCACTCAACTTCAGGGGAGAGATCATGCCAAAGGATGACAAAATTGATG
GTTTTGAGAATCTTCAGGTTTTGGGTATCGGAGGATGCGAATTGTCTGGACAAATACCTCACTGGATATC
AAAGCTAGGAAATTTACAAATATTAGTATTGGCTGACAATCGACTCAATGGATCAATACCAGTCTGGATC
AAAACCCTAAGCAACCTGTTCTATCTGGACATATCAAACAATAGCTTCACAGGGAGGATTCCAACAGCAA
TTATGGATATGCCAATGCTGAAGTCAGAGAAGAGTAAAGCCCATTTAGACCCAAGGGTATTTGAGCTACC
TGTTTATAGTAGTCCATCACGACAATACCGTGTACCCACTGCTTTGCCTAAAGTCCTGGATCTAAGCAAG
AACAAATTCACTGGTGTGATCCCCCTGGAGATCGGTCAGATGAAAGCCCTTCTTTCACTCAATTTCAGCT
TCAACCACTTGACGGGACACATCCCACAATCAATATGTAATCTCACAAAACTGCAGGTGTTGGACTTGTC
GGCCAACAATCTGACAGGTGAAATCCCAGCTGCATTAAACAGCCTGCACTTTCTTTCAGCATTCAACATT
TCTAACAATGACCTCAAAGGGCCTATTCCATCTGGGGGGCAGTTTAATACATTTCAGAATTCTAGCTTCG
ACGGGAATCCAAAGCTCTGTGGTTCTGTACTCGCTCATAAATGTGGTTCAGCTTCAACCCCTCTAATCTC
CCCAAAACAACAAAATAAGAAGGCCTTTTTTGGGATTGCTTTTGGTGTGTTCTTTGGAGGCGTTGCTATT
CTTTTGTTGCTGGGGCGTCTCTTTGTCTCAATCAGGATGAAGGGTGTTACAGCAACAAATCAAAGGGGGG
ATAATGGAGACGTTGATGCATCTTCATTCTACTCCAGTTCAGAGAAAACATTAGTGGTGATGTGGATGCC
ACAAGGCAATGGAGAAGAAAACAAGCTCAAATTCAGTGACATTTTGAAAGCCACGAACAACTTTGACAAG
GAGAACATTGTTGGGTGCGGAGGTTATGGATTAGTCTACAAGGCAGAACTACCTGGTGGCTCCAAGCTGG
CAATTAAAAAGCTCCACGATGAAATGTGTCTGATGGAAAGGGAGTTCAGGGCAGAGGTTGATGCACTCTC
CATGACACAGCATCAAAATCTTGTACCACTATGGGGTTACTGCATCCAGGGAAACTCAAGGCTCCTCATA
TATTCCTACATGGAGAATGGCAGCCTAGATGATTGGCTTCATAACAGGGATGATGATGTTAGCTCATGTT
TTGACTGGCCAACTCGGCTCAAAATCGCACAAGGAGCAAGCCTGGGACTTTCTTATATCCATGAAGTCTG
CAACCCTCAAATTGTCCACCGAGACATCAAATCCAGTAATATCCTACTGGACAAAGAATTTAAAGCTTAT
GTTGCAGATTTTGGGCTAGCCAGATTGATCCTTTCCAACAAAACTCATGTCACAACTGAGCTAGTCGGTA
CGATGGGTTACATTCCCCCGGAGTATGGACAGGCATGGGTTGCTACGTTGAGAGGCGATATCTACAGTTT
CGGAGTAGTCTTGCTTGAGCTGCTTACTGGAATGCGGCCACTTCCAGTCCTATCCACATCAAAAGAACTT
GTCCCATGGGTGCTGGAGATGAGGTCTGAGGGAAAGCAGGTTGAGGTCCTGGATCCAATTCTTCGAGGCA
CAGGATATGAAGAGCAAATGCTGAAGGTGCTTGAAATCGCTTGCAAATGTGTCAACCACAATCAATTCAT
GAGGCCAACAATCATGGATGTAGTCTCTTGCCTGGCCAGTATAGACGCTGAACACAGATGGAAAGACCAG
TCATGA
>TaPSKR12D_T2	TraesCS6D03G0251600.2
ATGCAGACACTCCAGTTTTTAAACAAGACACACATGCCTTCATTTGCCCTTTCCCTTGTGCTGCTGATCT
CCTTGTCCTCTCTCACCAGCTCCTGCACGGAGCATGAGAGGGGCCCCCTTCTCCAGTTCCTCGCCGAGCT
CTCGCAAGACGGTGGCCTCGCTGCTTCATGGCAGAACGACACGGATTGCTGCAAGTGGGAAGGGATCACC
TGCAGGAGTCCCGATAGGGCGGTCACTGATGTTTCACTGGCTTCTCGAGGCCTCGAGGGGTCCATCTCGC
CGTTCCTTGGCAACCTCACCAGCCTCTTGCGCCTCAACCTGTCGTGCAACTCGCTGTCCGGTGGCCTACC
GCTGGAATTGGTGTCGTCCAGCAGCATCACCATACTTGATGTCAGCTTTAACCAGCTCAACGGAACACTC
CACGAGCTGCCCTCTTCAACCCCCTCCCGGCCTCTGCAGGTACTGAACATCTCAAGCAACTTATTTGCAG
GACACTTTCCATCCACCACATGGAAAGTAATGGAGAAACTGGTCACACTCAATGCCAGCAATAACAGCTT
TACTGGGCAGATGCCAACTCAACTCTGTAGTACCTCACCATCCCTCACTGTGCTTGGATTGTGTTTCAAC
GAATTCAGTGGTAGCATCCCCCCAAGTCTTGGTAATTGCTCCAGGCTGAGAGAGCTCGGGGCTGGATACA
ACAACCTCAATGGAGTAATCCCAAATGAACTCTTCAACGCAACATCATTGGAGTACCTGTCATTTCCTAA
CAATGATTTACATGGAGCTATCGATGGTACAGATATAACCAACCTCAGAAATCTTGTAACCCTTGATCTT
GGAAGGAACAGCTTCAGCGGCAAGATTCCAGTTTCTATAGGACAGCTCAAGAAATTGGAGGAGCTCCGTT
TGGACAACAACAACATGTCAGGGGAGCTGCCATCTGCTCTGAGCAACTGCACAAATCTGATAACAATTGA
CCTCAAGAGCAATAATTTCAGTGGAGAACTTACAAAGGTCAATTTCTCCCTCCTTCCCAATCTAAGAACA
TTAGATGTTTTCTTGAACAACTTCAGCGGCAAAGTTCCAGAAAGCTTATACTCTTGCAGCAATCTGACAG
CACTGCGGTTAGCTGGCAATAATTTATCTGGGCAGCTTTCTCCACAAATAGGCAATCTGAAGTACCTCAC
CTTCATGTCACTTACTGACAATTCTTTCAAAAATATCACAAATGCACTTCACATCCTTAAGAGATGCAAG
AACCTCACCACCCTGCTTATTGCACTCAACTTCAGGGGAGAGATCATGCCAAAGGATGACAAAATTGATG
GTTTTGAGAATCTTCAGGTTTTGGGTATCGGAGGATGCGAATTGTCTGGACAAATACCTCACTGGATATC
AAAGCTAGGAAATTTACAAATATTAGTATTGGCTGACAATCGACTCAATGGATCAATACCAGTCTGGATC
AAAACCCTAAGCAACCTGTTCTATCTGGACATATCAAACAATAGCTTCACAGGGAGGATTCCAACAGCAA
TTATGGATATGCCAATGCTGAAGTCAGAGAAGAGTAAAGCCCATTTAGACCCAAGGGTATTTGAGCTACC
TGTTTATAGTAGTCCATCACGACAATACCGTGTACCCACTGCTTTGCCTAAAGTCCTGGATCTAAGCAAG
AACAAATTCACTGGTGTGATCCCCCTGGAGATCGGTCAGATGAAAGCCCTTCTTTCACTCAATTTCAGCT
TCAACCACTTGACGGGACACATCCCACAATCAATATGTAATCTCACAAAACTGCAGGTGTTGGACTTGTC
GGCCAACAATCTGACAGGTGAAATCCCAGCTGCATTAAACAGCCTGCACTTTCTTTCAGCATTCAACATT
TCTAACAATGACCTCAAAGGGCCTATTCCATCTGGGGGGCAGTTTAATACATTTCAGAATTCTAGCTTCG
ACGGGAATCCAAAGCTCTGTGGTTCTGTACTCGCTCATAAATGTGGTTCAGCTTCAACCCCTCTAATCTC
CCCAAAACAACAAAATAAGAAGGCCTTTTTTGGGATTGCTTTTGGTGTGTTCTTTGGAGGCGTTGCTATT
CTTTTGTTGCTGGGGCGTCTCTTTGTCTCAATCAGGATGAAGGGTGTTACAGCAACAAATCAAAGGGGGG
ATAATGGAGACGTTGATGCATCTTCATTCTACTCCAGTTCAGAGAAAACATTACTCAAATTCAGTGACAT
TTTGAAAGCCACGAACAACTTTGACAAGGAGAACATTGTTGGGTGCGGAGGTTATGGATTAGTCTACAAG
GCAGAACTACCTGGTGGCTCCAAGCTGGCAATTAAAAAGCTCCACGATGAAATGTGTCTGATGGAAAGGG
AGTTCAGGGCAGAGGTTGATGCACTCTCCATGACACAGCATCAAAATCTTGTACCACTATGGGGTTACTG
CATCCAGGGAAACTCAAGGCTCCTCATATATTCCTACATGGAGAATGGCAGCCTAGATGATTGGCTTCAT
AACAGGGATGATGATGTTAGCTCATGTTTTGACTGGCCAACTCGGCTCAAAATCGCACAAGGAGCAAGCC
TGGGACTTTCTTATATCCATGAAGTCTGCAACCCTCAAATTGTCCACCGAGACATCAAATCCAGTAATAT
CCTACTGGACAAAGAATTTAAAGCTTATGTTGCAGATTTTGGGCTAGCCAGATTGATCCTTTCCAACAAA
ACTCATGTCACAACTGAGCTAGTCGGTACGATGGGTTACATTCCCCCGGAGTATGGACAGGCATGGGTTG
CTACGTTGAGAGGCGATATCTACAGTTTCGGAGTAGTCTTGCTTGAGCTGCTTACTGGAATGCGGCCACT
TCCAGTCCTATCCACATCAAAAGAACTTGTCCCATGGGTGCTGGAGATGAGGTCTGAGGGAAAGCAGGTT
GAGGTCCTGGATCCAATTCTTCGAGGCACAGGATATGAAGAGCAAATGCTGAAGGTGCTTGAAATCGCTT
GCAAATGTGTCAACCACAATCAATTCATGAGGCCAACAATCATGGATGTAGTCTCTTGCCTGGCCAGTAT
AGACGCTGAACACAGATGGAAAGACCAGTCATGA
>TaPSKR13A	TraesCS6A03G0295300.1
ATGCCTCTTTGGATATCAAATCTAGCAAATTTAGAGGTGTTAGTCTTATCTAACAATAAACTCACTGGAT
CAATACCAGCCTGGATCAAAGCCCTAAAGCACCTCTTCTATCTAGACGTAAGAAACAACACCCTCACAGG
GGAAATTCCAACAATATTGATGGATATGCCAACGCTAATGTCAGAGAATAAAGAAGCTCATTTGGACCCC
AGGCTCTTCGAGTTGCCTGTTTATAAGAGCCCATCACTCCAATACCGCATACCCATTGCTTTCCCTAAAG
TGCTGGATCTAAGCAACAATAAATTCACCGGTGAGATACCTCTGGAGATTGGTCAGTTGAAAGCTGTCCT
TTCACTCAATTTCAGCTTCAACTACTTGACAGGACGGATTCCACAATCAATATGCAATCTAACAAATCTG
CTGGTGCTAGACTTGTCCAGCAACAATCTTACAGGTGCAATCCCAGGTGCATTGAATAGTCTGAACTTCC
TTTCAGGATTCAACATTTCTAACAATGATCTAGAAGGCCCTATTCCATCTGGAGGGCAGCTTAATACATT
TCCGAATTCTAGTTTTGATGGGAATCCAAAGTTGTGTGGCTCTATGCTCACCCACAAATGTGCATCAGCT
TCAACACCTCTAGTCTCCCAAAATCAAAGAAATAAGAAGGTTATTTTTGCAATCACATTTAGTGTGTTCT
TTCGAGGCATTGCTATTCTTTTGTTGCTGGGGCGTCTCTTTGTCTCAATCAGGATGAAGGGTGTTACAGC
AACAAGTCAAAGGGGGAATAATGGAGACGTTGATGCATCTTCATTCTACTCCAGTTCAGAGAAAACATTA
GTGGTGATGTGGATGCCACAAGGCAATGGAGAAGACAACAAGATCAACTTTAGTGACATTTTGAAAGCCA
CGAACAACTTTGACAAGGAAAACATTATTGGATGCGGAGGTTATGGCTTAGTCTACAAGGCAGAACTACC
TGATGGCTCCAAGCTGGCAATTAAAAAGCTCCACGATGAAATGTGTCTGATGGAAAGGGAGTTCAGGGCA
GAGGTTGATGCACTCTCCATGACACAGCATCAAAATCTCGTACCACTATGGGGTTACTGCATCCAGGGAA
ACTCAAGGCTGCTCATATATTCCTACATGGAGAATGGCAGCCTAGATGATTGGCTTCATAACAGGGATGA
TGACGTTAGCTCATGTTTTGACTGGCCAACTCGGCTCAAGATCGCACAAGGAGCAAGCCTGGGACTTTCT
TATATCCATGATGTCTGCAAGCCTCAGATTGTCCACCGTGACATCAAATCCAGTAACATCCTACTGGACA
AAGAATTTAAAGCTTATGTTGCTGATTTTGGGCTAGCCAGATTGATTGTTCCCAACAGAACTCATGTTAC
AACTGAGTTGGTCGGCACTATGGGTTACATCCCCCCTGAGTATGGGCAAGCATGGGTTGCTACCTTGAGA
GGTGATATATACAGTTTTGGAGTAGTCCTGCTTGAGCTGCTCACTGGAATGCGACCTGTTTCAGTCCTAT
CTACATCAAAAGAACTTGTCCCATGGGTTCTACAGTTGAGGTCTGAGGGCAAGCAGATTGAGGTCTTGGA
TCCAACACTTCGAGGAATAGGATACGAAGAGCAAATGCTGAAGGTGGTTGAAATCGCTTGCAAGTGTGTC
AATCATAATCAATTCAGGAGGCCAGCTATGATGGAAGTAGCCTCCTGCCTGGCCAGTATAGACGATGACC
AACAGATGCAAAGAACAGCCAAGATAGAAGGAACAACACATGATAGATAA
>TaPSKR13B	TraesCS6B03G0385200.1
ATGCAGACACTCCATTTCTCCAACAGGGGACACAGCAAGATATTGCACATACCTTCCCTTGCTCTTGTGT
TACTGATCTGCTTGGTCTCTCCTACGAGTTCCTGCACAGAGCAGGAGAAGGCCTCCCTTCTCCAGTTCCT
CGCCGGGCTTTCACAAGGCGGTGGTCTCGCTGCGTCCTGGCAGCATCGCACGGATTGCTGCCAGTGGGAA
GGGATCGCCTGCGGGCAAGATAGGACGATCACCGATGTCTTGCTATCTTCAAAGGGCCTTGAGGGGCACG
TCTCAGAGTCCCTTGGGAACCTAACCAGGCTGCAGCACCTTAACCTCTCCCACAACTCACTCTCCGGTGG
TCTGCCGCTGGAATTGTTATCGTCCAGCAGCATCCTTGTCTTTGACATCAGCTATAATCAGTTCAACGGA
ACACTGCAAGAGCTGCCAGCTTCGACCCCTGCCCGGCCACTCAAGGTACTGAACATCTCAAGCAACTTCT
TTACCGGACAGTTCCCATCCACCACATGGAAGGGAATGGAGAATCTGGTCACGCTCAATGCCAGCAACAA
CGGATTTACTGGGCAGATACCAACTCATTTCTGTAACACCTCCCCATCTATCTCTGTGCTTGATTTGTCT
TTCAACCGCTTCAGTGGCAGCATCCCCCAAGGCCTCGGTGATTGTTCAGAGCTGAGAGAGCTAAGGGCCG
GGGACAACAACCTCAGTGGAACAGTCCCGGATGAACTCTTCAATGCTACTTCATTAGAATACCTGTCTTT
TACTAACAATCATTTACATGGAGTTCTTGATGATGCACACATATTGAACCTCAGAAATCTCTCTACCCTT
GATCTTGGAGGGAATAATTTCAGTGGCAAGATTCCAGATTCCATAGGACAGCTCAAGAAATTGCAGGAGC
TCCATTTGAACAACAACAATATGTCAGGGGAGCTGCCATCGGCTGTGAGCAATTGCATAAATCTGATAAT
AATTGACCTCAAGAGCAACAATTTCAGTGGAGAACTTGCCAATGTGAATTTCTCCAACCTGCTCCACCTA
AAAACTTTAGACCTTCTGTACAACGACTTCATCGGGAAAGTTCCAGAAAGCATATACTCTTGCAGCAATC
TGACTGCACTGCGGTTATCTGGCAACAAATTACATGGGCAGCTTTCACCACGAATAGGTGATCTGAAGTA
CCTCACCTTCCTGTCACTTGGTAAAAATTCTTTTGAAAACATAAAAAATGCACTTCACATCCTTCAGAGC
TGCAAGAACCTTACCACCTTGCTTATAGGGCAGAATTTCATAGGAGAGCACATGCCAGCGGATGAGAAAA
TTGAAGGTTTTGAGAAACTTCAAGTTTTGGACATCGGAGGATGCCCATTGTTTGGAAAAATACCTCTTTG
GATATCAAATCTAGCAAATTTAGAGGTATTAGTCTTATCTAACAATCAACTCACTGGATCAATACCAGCC
TGGATCAAAGCCCTAAAGCACCTCTTCTATCTAGACATAAGAAACAACACCCTCACAGGGGAAATTCCAA
CAACATTGATGGATATGCCAACACTAATGTCAGAGAAGACAGAAGCTCATTTGGACCCCAGGCTCTTCGA
GTTGCCTATTTATAAGAGCCCATCACTCCAATACCTCATACCCATTGCTTTCCCTAAAGTGCTGGATCTA
AGCAACAATAAATTCACTGGTGAGATACCTCTGGAGATTGGTCAGTTGAAAGCTCTCCTTTCACTCAATT
TTAGCTTCAACTACTTGACAGGACAGATTCCACAATCAATATGCAATTTAACAAACCTGCTGGTGCTAGA
CCTGTCCAACAACAATCTTACAGGTGCAATACCAGGTGCATTGAATAGCCTGAACTTCCTTTCAGCATTC
AACATTTCTAACAATGACCTGGAAGGGCCTATTCCATCTGGAGGGCAGTTTAATACATTTCCGAATTCTA
GTTTTGATGTGAATCCAAAGTTGTGTGGCTCTATGCTCACTCACAAATGCGCATCAGCTTCAACACCTCT
AATCTCCCAAAATCACAGAAATAAGAAGGTTATTTTTGCAATCACATTTAGTGTGTTCTTTGGAGGCATT
GCAATTCTTTTGTTGCTCGGGCGTCTCCTCGTCTCAATCAGGGCCAAGGGTTTAAATGCAGAAACTAGAA
GGGATAATGATGGAGATGCTGAAGCAACTTCAGTCTACTGCAGCTCAGAACAAACATTAGTAGTGATAAG
GATGCCACAAGTCAAGGGAGGAAAAAAAATGCTCAAATTCAATGACATTTTGAAAGCTACGAACAACTTT
CACAAGGACAACATCATTGGATGTGGAGGGTTCGGATTAGTCTACAAGGCAGAGCTACCTGATGGTTCCA
AGCTAGCAATTAAAAAGCTCAATGGTGAAATGTGTCTGATGGAAAGGGAGTTCAGTGCAGAGGTCGATGC
TCTATCCATGGCACAACATGAAAATCTTGTACCGCTGTGGGGTTACTGCATCCAGGGAAACTCAAGGCTC
CTCGTATATTCCTACATGGAGAATGGCAGCCTGGATGATTGGCTTCATAACAGAGATGACGATGGTAGCT
CGCATTTTGACTGGCCAACTCGGCTCAAGATCGCGCAAGGAGCAAGCCTGGGCCTTTCTTATATCCATGA
TGTCTGCAAGCCTCAGATTGTCCACCGTGACATCAAATCCAGTAACATCCTACTGGACAAAGAATTTAAA
GCTTATGTTGCTGATTTTGGGCTAGCCAGATTGATTGTTCCCAACAGAACTCATGTTACAACTGAGTTGG
TCGGCACTATGGGTTACATCCCCCCTGAGTATGGGCAAGCATGGGTTGCTACGTTGAGAGGTGATATATA
CAGTTTTGGAGTAGTCCTGCTTGAGCTGCTCACTGGAATGCGACCTGTTTCAGTCCTATCTACATCAAAA
GAACTTGTCCCATGGGTTCTACAGATGAGGTCTGAGGGCAAGCAGATCGAGGTCTTGGATCCAACACTTA
GAGGAACAGGGTATGAAGAGCAAATGCTGAAGGTGCTTGAAACCGCTTGCAAGTGTGTCGATCATAATCA
ATTCAGGAGGCCAGCTATGATGCAAGTAGTCTCCTGCCTGGCCAGTATAGACGATGACCTACAGATATAA
>TaPSKR13D	TraesCS6D03G0252100.1
ATGCAGACACTCCATTTCTCCAACTGGGGACACAGCAAGATATTGCACATACCTTCCCTTGCTCTTGTGC
TGTTGGTCTGCTTGGTCTCTCCTACGAGTTCCTGCACGGAGCAGGAGAAGGCCTCCCTTCTCCAGTTCCT
CTCCGGGCTTTCACAAGACGGTGGCCTCGCTGCGTCCTGGCAGCATGGCATGGATTGCTGCCAGTGGGAA
GGGATCACCTGCGGGCAAGATAGGACGATCACCGATGTCTTGCTGGCTTCAAAGGGCCTTGAGGGGCACA
TCTCAGAGTCCCTTGGGAACCTAACTGGGCTGCAGCACCTTAACCTCTCCCACAATTCACTCTCCGGTGG
TCTGCCACTGGAACTGGTATTGTCCAGCAGCATCCTTGTCCTTGACATCAGCTATAATCAGTTCAACGGA
ACACTGCCAGAGCTGCCAGCTTCGACCACTGCCGGACCACTCAAGGTACTCAACATCTCAAGCAACTTCT
TTACAGGACAGTTCCCATCCACCGCATGGAAGGGAATGGAGGATCTGGTCGCGCTCAATGCCAGCAACAA
CAGATTTACTGGGCAGATATCAACTCATTTCTGTAGCACCTCCCCATCCATCTCCGTGCTTGATTTGTCT
TTCAACCGCTTCAGTGGCAGCCTCCCCCAAGGCCTTGGTGATTGTTCAAAGATGATAGAGCTCAGGGCCG
GGTACAACGACCTCAGTGGAACTATCCCAGATGAACTCTTCATTGCTACTTCGTTGGAATACCTGTCTCT
TTCTAACAATCATTTGCATGGGGTTCTTGAAGATGCACACATATTTAACCTCAGAAATCTGTCTACCCTT
GATCTTGGAGAGAACAATTTCAGTGGCAAGATTCCAGATTCCATAGGCCAGCTCAAGAAATTGCAGGAGC
TCCATTTGAACAACAACAATATGTCAGGGGAGCTGCCATCGGCAGTGAGCAATTGCATAAATCTGATAAT
AATTGACCTCAAGAGCAACAATTTCAGTGGAGAACTTGCCAATGTGAATTTCTCCAACCTGCTCAACCTA
AAAACTTTAGACCTTCTGTACAACAACTTCACCGGGAAAGTTCCAGAAAGCATATACTCTTGCAGCAACC
TGACTGCACTGCGGTTATCTGGCAACAAATTACATGGGCAGCTTTCACCACGAATAGGTGATCTGAAGTA
CCTCACCTTCCTGTCACTTGGTAAAAATTCTTTTGAAAACATAAAAAATGCACTTCACATCCTTCAGAGC
TGCAAGAACCTTACCACCTTGCTTATAGGGCAGAATTTCATAGGAGAGCACATGCCAGCGGATGAGAAAA
TTGAAGGTTTTGAGAAACTTCAGGTTTTGGACATCGGAGGATGCCCATTGTTTGGAAAAATACCTCTTTG
GATATCAAATCTAGCAAATTTAGAGGTATTAGTCTTATCCGACAATCAACTCACTGGATCAATACCAGCC
TGGATCAAAGCCCTAAAGCACCTCTTCTATCTAGACATAAGAAACAACACCCTCACAGGGGAAATTCCAA
CAATATTGATGGATATGCCAACACTAATGTCAGAGAAGACAGAAGCTCATTTGGACCCCAGGCTCTTCGA
GTTGCCTATTTATAAGAGCCCATCACTCCAATACCGCATACCCATTGCTTTCCCTAAAGTGCTGGATCTA
AGCAACAATAAATTCACTGGTGAGATACCTCTGGAGATTGGTCAGTTGAAAGCTCTCCTTTCACTCAATT
TTAGCTTCAACTACTTGACAGGACAGATTCCACAATCAATATGCAATTTAACAAACCTGCTGGTGCTAGA
CCTTTCCAACAACAATCTTACAGGTGCAATACCAGGTGCATTGAATAGCCTGAACTTCCTTTCAGCATTC
AACATTTCTAACAATGACCTGGAAGGGCCTATTCCATCTGGAGGGCAGTTTAATACATTTCCGAATTCTA
GTTTTGATGCGAATCCAAAGTTGTGTGGCTCTATGCTCACTCACAAATGCGCATCAGCTTCAACACCTCT
AGTCTCCCAAAATCACAGAAATAAGAAGGTTATTTTTGCAATCACATTTAGTGTGTTCTTTGGAGGCATT
GCAATTCTTTTGTTGCTCGGGCGTCTCCTCGTCTCAATCAGGGCCAAGGGTTTAAATGCAGAAACTAGAA
GGGATAATGATGGAGATGCTGAAGCAACTTCAGTCTACTGCAGCTCAGAACAAACATTAGTAGTGATAAG
GATGCCACAATTCAAGGGAGGAAAAAAAATGCTCAAATTCAATGACATTTTGAAAGCTACGAACAACTTT
CACAAGGACAACATCATTGGATGTGGAGGGTTCGGATTAGTCTACAAGGCAGAGCTACCTGATGGTTCCA
AGCTAGCAATTAAAAAGCTCAATGGTGAAATGTGTCTGATGGAAAGGGAGTTCAGTGCAGAGGTCGATGC
TCTATCCATGGCACAACATGAAAATCTTGTACCGCTGTGGGGTTACTGCATCCAGGGAAACTCAAGGCTC
CTCGTATATTCCTACATGGAGAATGGCAGCCTGGATGATTGGCTTCATAACAGATATGACGATGCTAGCT
CATATTTTGACTGGCCAACTCGGCTCAAGATCGCGCAAGGAGCAAGCCTGGGCCTTTCTTATATCCATGA
TGTCTGCAAGCCTCAGATTGTCCACCGTGACATCAAATCCAGTAACATCCTACTGGACAAAGAATTTAAA
GCTTATGTTGCTGATTTTGGGCTAGCCAGATTGATTGTTCCCAACAGAACTCATGTTACAACTGAGTTGG
TCGGCACTATGGGTTACATTCCCCCTGAGTATGGGCAAGCATGGGTTGCTACGTTGAGAGGTGATATATA
CAGTTTTGGAGTAGTCCTGCTTGAGCTGCTCACTGGAATGCGACCTGTTTCAGTCCTATCTACATCAAAA
GAACTTGTCCCATGGGTTCTACAGATGAGGTCTGAGGGCAAGCAGATCGACGTCTTGGATCCAACACTTA
GAGGAACAGGGTATGAAGATCAAATTCTGAAGGTGCTTGAAACCGCTTGCAAGTGTGTCGATCATAATCA
ATTCAGGAGGCCAGCTATGATGCAAGTAGTCTCCTGCCTGGCCAGTATAGACGATGACCTACAGATATAA
>TaPSKR14A	TraesCS6A03G0295400.1
ATGCAGACACTCCATTTCTCCAGCAAGACATGCAGCAAGATACTCGGCATACCTTCCCTTCGCCTTGCCC
TTGTGCTGCTGTTCTGCTTGGCCACTCCTACCAGTTGCTGCACCGAGCAGGAGAAGGGCGCCCTTCTCCA
GTTCCTCGCCGAGCTCTCACAAGATGCTGGCCTCTCTGCGTCATGGTGGAATGGCACGGGTTGCTGCAAG
TGGGAAGGGATCACCTGCAGTCAAGATAGGACGGTCATCAATGTCTCGCTGCCTTCGAAGGGCCTTGAGG
GGCACATCTCACAATCCCTTGGAAAGCTAACCGGGCTGCAGTACCTTGATCTCTCTGACAACTCGTTGTC
GGGTGGTCTGCCGCTGGGATTGGTGTCGTCCAGCAGCATTACTACACTTGATGTTAGCTTTAACCAGCTC
AACGGGACACTCCAAGAGCTGCTGTCATCTTCAACCCCTGGCAGGCCTCTGCAGGTACTAAACATCTCAA
GCAACTTATTTGCAGGACAGTTTCCATCCTCCACATGGAAAGCAATGGAGAATCTGATCGCACTCAATGC
CAGCAATAACAGCTTTACTGGGCAGATACCAACTCAATTATGTAGCACCTTGCCATCCCTCAAGGTGCTT
GATCTGTGTTTGAACAAATTCAGTGGCAGCGTACCCCCAGGACTTGGTGATTGCTCCAAGCTAAGAGAGC
TCAGGGCTGGGTATAACAACCTCAGTGGAAGACTCCCAGATGAACTATTCAATGCAACCTCGTTGGAATA
CCTGTCTTTCGCAAACAATGGTTTATATGGAGTTCTTGATAACAAGCGCATAGTCAACCTCAGAAATCTC
GTAACCCTTGATCTTGGAGGGAACCAATTCAGTGGAAAGATTCCAGATTATATAGGTCAACTCAAGAGAC
TGGAGGAGTTCCATTTGAACAACAACAACATGTCAGGGGAGCTGCCATATGCTCTGAGCAACTGCACAAA
TCTCATAACAATTGACCTCAAGAGCAACAAACTCAGTGGAGAACTTAGCAATGTCAATTTCTCCAACCTG
CCCAATCTAAGAACTTTAGATCTTTGGTCCAACAACTTCACCGGTACAGTTCCAGAAAGTATGTACTCAT
GCACTAACCTGACTGCGCTGCGGCTAGCTAACAACAAATTATATGGGCAGCTCTCATCGAGAATAGGCAA
TCTGAAGCACCTGTCCTTCTTGTCACTTGGTAAAAACAATTTCACAAACATCGCAAATGCGCTTCAGATC
CTTAAGAGCAGCAAGAACCTTACCATCCTGCTTATTTCGTTCAATTTCAAGGGAGAGCTCATGCCAGAGG
ATGACAGAATTGGTGGTTTTGAGAATCTTCAGGTGTTGGACATGGATGGTTGCCGATTAACTGGAAAAAT
ACCTTTATGGATATCAAGATTGACACAACTGAAGATGTTAATTTTAAGAAGCAATCAACTCACTGGACCA
ATACCGGACTGGATCAACTCCTTAAGCCGTCTCTTCTATATAGATGTGTCAAACAACACTCTTACAGGAG
AAATCCCCATAACATTCACGGAGATGCCAATGCTAAAATCAACTGACAACACAACTCATTTGGACCCAAG
GGTCTTTGAGCTGCCTGTTTATACTGGCCCATCACTTCAATACCGTGTGGTTACATCTTTCCCAACAATG
CTGAATCTAAGCAACAACAAATTCACAGGTGTGATCCTCCCACAGATTGGTCAGTTGAACTTGCTTGCTG
TACTTGACTTCAGCTTCAACAAGTTATCTGGACAGATCCCCCAATCGATTTGCAACCTCACGAACTTGCA
GGTGCTAGAGTTGTCCAGCAACAATCTCACAGGTGCTATCCCAGCTGCATTGAACACCCTGAACTTCCTT
TCAGAATTCAACATTTCAAACAATAACCTAGAAGGACCTATTCCATCTGGAGGCCAGTTTAATACATTTC
AGTATTCTAGTTTCAATGGGAATCCAAAGCTGTGTGGCTCTATGCTCACTCACAAATGCGGTAAAGATTC
AATATCTCCATCCTCCAGAAAAAAACGAGACAAGAAGGCTGTTTTTGCAATTGCATTTGGCGTGTTCTTC
GGAGGCATTGCTATTCTTTTGTTGCTGGCACGTCTCCTTGTCTCAATTAGGCAGAAGGGTTTTACAGGAA
AAAATAGAAGGGAAAGTAATGGAGATGTTGAAGAACCTTCATACTACTCCAGTTCAGAGCAAACATTAGT
TGTGGTGCGGATAGCACAAGGCAAGGGAGTAGAAAACAAGATAAAATTTGCTGACATTTTGAAAGCTACG
GACAACTTTGATAAGGCGAACATCATTGGATGTGGAGGTCATGGATTAGTCTACAAGGCAGAGCTATCTG
ATGGCTCCAAGCTGGCAATCAAAAAGCTCAATGGTGAAATGTGTCTAATGGAAAGGGAGTTCAGTGCAGA
GGTTGATGCACTCTCCAGGGCACAACATGAAAATCTTGTACCACTGTGGGGTTACTGCGTCCGGGGAAGC
TCAAGGTTTCTTGTATATTCCTACTTGGAGAACGGAAGCCTGGATGATTGGCTCCATAACAGGGATGATG
GTGCTATCTCATTGCTTGACTGGCCTACTCGGCTCAAGATCGCACAAGGAGCAAGCCTGGGCCTTTCTTA
TATCCATGATGCCTGCAACCCTCAAATTGTCCATCGTGACATCAAATCTGGTAATATCCTACTGGACAAA
GAATTTAAAGCTTATGTTGCAGACTTTGGGCTAGCCAGATTGATCCTTCCCAACAACACTCATGTCACAA
CGGAGCTGGTAGGTACGATGGGTTACATCCCACCCGAGTATGGGCAATCATGGGTTGCTACGCTGAGAGG
TGATATATACAGTTTCGGAGTAGTCCTGCTTGAGCTGCTCACAGGAAGGCGACCTGTTTCAGTGTTTTGT
ACACCAAAAGAACTTGTCCCATGGGTTTTACAGATGAGGTCTGAGGGAAAGCAGATTGAGGTCTTGGATC
CAACACTTCGAGGAACAGGTTATGAAGAGCAAATGTTGAAGGTGCTTGAAGCCGCTTGCAAGTGTGTTGA
CCATAATCAATTCAGGCGACCAACTATCATGGAAGTAGTCTCCTGCCTGTCCAGTATGAACGCTGAGCCA
GAGATGCAAAGATCAGCCAACATATAG
>TaPSKR14B	TraesCS6B03G0385500.1
ATGCAGACACTCCATTTCTCCAGCAAGATACTGGGCATACCTTCCCTTGGCCTTGCTCTTGTGCTGCTGT
TCTGCTTGGCCACTCCAACCAGTTGCTGCACCCAGCAGGAGAAGGGCGCCCTTCTCCAGTTCCTCGCCGA
GCTCTCACAAGACAGTGGCCTCTCTGCGACATGGTGGAATGGCACAGATTGCTGCAATTGGGAAGGGATC
ACCTGCAGGCAAGATAGGACGGTCACCCATGTCTTGCTGCCTTCAAAGGGCCTCGAGGGGCGCATCTCAC
AATCTCTTGGAAACCTTACTGGGCTGCAGCACCTTGATCTCTCTGACAACTCGCTGTCAGGTGGTCTGCC
GCTGGGATTGGTGTCGTCCAGCAGCATTACTACACTTGATGTTAGCTTTAACCAGCTCAATGGGACACTC
CAAGAGCTGCTGTCATCTTCAACCCCTGGCGGGCCTCTGCAGGTACTAAACATCTCAAGCAACTTATTTG
CAGGACAGTTTCCATCCACCACATGGAAAGCAATGGAGAATCTGATCGCACTCAATGCCAGCAATAACAG
CTTTACTGGGCAGATACCAACTCGATTATGTAGCACCTTGCCATCCCTCAAGGTGCTTGATCTGTGTTTC
AACAAATTCAGTGGCAGCGTACCCCCAGGACTTGGTGATTGCTCCAAGCTAAGAGAGCTCAGGGCTGGGT
ATAACAACCTCAGTGGAAGACTCCCAGATGAACTATTCAATGCAACCTCGTTGGAATACCTGTCTTTCGC
AAACAATGGTTTATATGGAGTTCTTGATAATAAGCGCATAGTCAACCTCAGAAATCTCGTAACCCTTGAT
CTTGGAGGGAACCAATTCAGTGGAAAGATTCCAGATTATATAGGTCAACTCAAGAGACTGGAGGAGTTCC
ATTTGAACAACAACAACATGTCAGGGGAGCTGCCGTATGCTCTGAGCAACTGCACAAATCTCATAACAAT
TGACCTCAAGAGCAACAAACTCGGTGGAGAACTTAGCAATGTCAATTTCTCCAACCTGCCCAATCTGAGA
ACTTTAGATCTTTGGTCCAACAACTTCACCGGTACAGTTCCAGAAAGTATGTACTCATGCAGTAACCTGA
CTGCGCTGCGGCTAGCTAACAACAAATTATATGGGCAGCTCTCATCGAGAATAGGCAATCTGAAGCACCT
GTCCTTCTTGTCACTTGGTAAAAACAATTTCACAAACATCGCAAATGCGCTTCAGATCCTTAAGAGCAGC
AAGAACCTTACCACCCTGCTTATTTCGTTCAATTTCAAGGGAGAGCTCATGCCAGAGGATGACAGAATTG
GTGGTTTTGATAATCTTCAGGTCTTGGACATGGATGGTTGCCAATTATCTGGAAAAATACCTGTATGGAT
ATCAAGATTGACACAACTGAAGATGTTAATTTTAAGAAGCAATCAACTCACTGGACCAATACCGGACTGG
ATCAACTCCTTAAGCCGTCTCTTCTATATAGATGTGTCAAACAACACTCTTACAGGAGAAATCCCCTTAA
CATTCACGGAGATGCCAATGCTAAAATCAACTGACAACACAACTCATTTGGACCCAAGGGTCTTTGAGCT
GCCTGTTTATACTGGCCCATCACTTCAATACCGTGTGGTTACATCTTTCCCAACAATGTTGAATCTAAGC
AACAACAAATTCACAGGTGTGATCCCCCCACAGATTGGTCAGTTGAACTTGCTTGCTGTACTTGATTTCA
GCTTCAACAAGTTATCTGGACAGATCCCCCAATCGATTTGCAACCTCACGAACTTGCAGGTGCTAGAGTT
GTCCAGCAACAATCTCACAGGTGCTATCCCAGCTGCATTGAACACCCTGAACTTCCTTTCAGAATTCAAC
ATTTCAAACAATGACCTAGAAGGACCTATTCCATCTGGAGGCCAGTTTAATACATTTCAGAATTCTAGTT
TCAATGGGAATCCAAAGCTGTGTGGCTCTATGCTCACTCACAAATGCAGTAAAGATTCAATATCTCAATC
CTCCAGAAAAAAACGAGACAAGAAAGCTGTTTTTTCGATTGCATTTGGCGTGTTCTTCGGAGGCATTGCT
ATTCTTTTGTTGCTGGCGCGTCTCCTTGTCTCAATTAGGCAGAAGGGTTTTACAGGAAAAAATAGAAGGG
AAAGTAATGGAGATGTTGAAGAACCTTCATTCTACTCCAGTTCAGAGCAAACATTAGTTGTGGTGCGGAT
AGCACAAGGCAAGGGAGTAGAAAACAAGCTCAAATTCGCTGACATTTTGAAAGCTACGAACAACTTTGAT
AAGGCAAACATCATTGGATGTGGAGGTCATGGATTAGTCTACAAGGCAGAGCTATCTGATGGCTCCAAGC
TGGCAATCAAAAAGCTCAATGGTGAAATGTGTCTAATGGAAAGGGAGTTCAGTGCAGAGGTTGATGCACT
CTCCCGGGCACAACATGAAAATCTTGTACCACTGTGGGGTTACTGCATCCAGGGAAACTCGAGGTTTCTC
GTATATTCCTACTTGGAGAATGGAAGCCTGGATGATTGGCTCCATAACAGGGATGATGGTGCTAGCTTAT
TGCTTGACTGGCCTACTCGGCTCAAGATCGCACAAGGAGCAAGCCTGGGCCTTTCTTATATCCATGATGC
CTGCAACCCTCAAATTGTCCATCGTGACATCAAATCTGGTAATATCCTACTGGACAAAGAATTTAAAGCT
TATGTTGCAGACTTTGGGCTAGCCAGATTGATCCTTCCCAACAACACCCATGTCACAACGGAGCTGGTAG
GTACTATGGGTTACATCCCACCCGAGTATGGGCAAGCATGGGTTGCTACGCTGAGAGGTGATATATACAG
TTTCGGAGTAGTGCTGCTTGAGCTGCTCACAGGAAGGCGACCTGTTTCGGTATTTTGTACACCAAAAGAA
CTTGTCCCATGGGTTCTACAGATGAGGTCTGAGGGAAAGCAGATTGAGGTCCTGGATCCAACACTTCGAG
GAACAGGGTATGAAGAGCAAATGCTGAAGGTGCTTGAAGCCGCTTGCAAGTGTGTTGACCATAATCAATT
CAGGCGGCCAACTATCATGGAAGTAGTCTCCTGCCTGTCCAGTATAAACGCTGATCCAGAGATGCAAAGA
TCAGCCAACATATAG
>TaPSKR14D	TraesCS6D03G0252300.1
ATGCAGACACTCCATTTCTCCAACAAGAAATGCAGCAAAATATTAGGCATACCTTCCTTTGGCCTTGCTC
TTGTGCTGCTGGTCTGCTTGGCCACTCCTACCAGTTGCTGCACCGAGCAGGAGAAGGGCGCCCTTCTCCA
GTTCCTCGCCGAGCTCTCACAAGATGCTGGCCTCTCTGCGTCGTGGCGGAATGGCACGGGTTGCTGCAAG
TGGGAAGGGATCACCTGCAGTCAAGATAAGACGGTCATCAATGTCTTGCTGCCTTCGAAGGGCCTCGAGG
GGCACATCTCACAATCCCTTGGAAACCTAACCGGGCTGCAGTACCTTGATCTCTCTGACAACTCGCTGTC
CGGTGGTCTGCCGCTGGGATTGGTGTCGTCCAGCAGCATCAAAACACTTGATGTTAGCTTTAACCAGCTC
AACGGGACACTCCAAGAGCTGCTGTCATCTTCAACCCCTGGCAGGCCTCTGCAGGTACTAAACATCTCAA
GCAACTTATTTGCAGGGCAGTTTCCATCCACCACATGGAAAGCAATGGAGAATCTGATCGCACTCAATGC
CAGCAATAACAGCTTTACTGGGCAGATACCAACTCAATTATGTAGCACCTTGCCATCCCTCGAGGTGCTT
GATCTGTGTTTCAACAAATTCAGAGGCAGCGTACCCCCAGGACTTGGTGATTGCTCCAAGCTAAGAGAGC
TCAGGGCCGGGTATAACAACCTCAGTGGAAGACTCCCAGATGAACTATTCAATGCAACCTCGTTGGAATA
CCTGTCTTTTGCAAACAATGGTTTATATGGAGTTCTTGATAACAATCGCATAGTCAACCTCAGAAATCTC
GTAACCCTTGATCTTGGAGGGAACCAATTCAGTGGAAAGATTCCAGATTATATAGGTCAATTCAAGAGAC
TGGAGGAGTTCCATTTGAACAACAACAACATGTCAGGGGAGCTGCCATATGCTCTGAGCAACTGCACAAA
TCTCGTAACAATTGACCTCAAGAGCAACAAACTCAGTGGAGAACTTAGCAATGTCAATTTCTCCAAGCTG
CCCAATCTAAGAACTTTAGATCTTTGGTCCAACAACTTCACCGGTACAGTTCCAGAAAGTATGTACTCAT
GCAGTAACCTGACTGCGCTGCGGCTAGCTAACAACAAATTGTATGGGCATCTCTCATCGAGAATAGGCAA
TCTGAAGCACCTGTCCTTCTTGTCACTTGGTAAAAACAATTTCACAAACATCGCAAATGCGCTTCAGATC
CTTAAGAGCAGCAAGAACCTTACCACCCTGCTTATTTCGTTCAATTTCAAGGGAGAGTTCATGCCAGAGG
ATGACAGAATTGGTGGTTTTGAGAATCTTCAGGTGTTGGACATGGATGGTTGCCAATTATCTGGAAAAAT
ACCTCTATGGATATCAAGATTGACACAACTGAAGATGTTAATTTTAAGAAGCAATCAACTCACTGGACCA
ATACCGGACTGGATCAACTCCTTAAGCCGTCTCTTCTATATAGATGTGTCAAACAACACTCTTACAGGAG
AAATCCCCTTAACATTCACGGAGATGCCAATGCTAAAATCAACTGACAACACTACTCATTTGGACCCAAG
GGTCTTTGAGCTGCCTGTTTATACTGGCCCATCACTTCAATACCGTGTGGTTACATCTTTCCCAACAATG
TTGAATCTAAGCAACAACAAATTCACAGGTGTGATCCCCCCACAGATTGGTCAGTTGAACTTGCTTGCTG
TACTTGATTTCAGCTTCAACAAGTTATCTGGACAGATCCCCCAATCGATTTGCAACCTCACGAACTTGCA
GGTGCTAGAGTTGTCCAGCAACAATCTCACAGGTGCTATCCCAGCTGCACTGAACACCCTGAACTTCCTT
TCAGAATTCAACATTTCAAACAATGACCTAGAAGGACCTATTCCATCTGGAGGCCAGTTTAATACATTTC
AGAATTCTAGTTTCAATGGGAATCCAAAGCTGTGTGGCTCTATGCTCACTCACAAATGCGGTAAAGATTC
AATATCTCAATCCTCCAGAAAAAAACGAGACAAGAAAGCTGTTTTTGCAATTGCATTTGGCGTGTTCTTC
GGAGGCATTGCTATTCTTTTGTTGCTGGCGCGTCTCCTTGTCTCAATTAGGCAGAAGGGTTTTACAGGAA
AAAATAGAAGGGAAAGTAATGGAGATGTTGAAGAACCTTCATTCTACTCCAGTTCAGAGCAAACATTAGT
TGTGGTGCGGATAGCACAAGGCAAGGGAGTAGAAAACAAGCTCAAATTCGCTGACATTTTGAAAGCTACG
AACAACTTTGATAAGGCGAACATCATTGGATGTGGAGGTCATGGATTAGTCTACAAGGCAGAGCTATCTG
ATGGCTCCAAGCTGGCAATCAAAAAGCTCAATGGTGAAATGTGTCTAATGGAAAGGGAGTTCAGTGCAGA
GGTTGATGCACTCTCCAGGGCACAACATGAAAATCTTGTACCACTGTGGGGTTACTGCGTCCAGGGAAAC
TCAAGGTTTCTCGTATATTCCTACTTGGAGAATGGAAGCCTGGATGATTGGCTCCATAACAGGGATGATG
GTGCTAGCTCATTGCTTGACTGGCCTACTCGGCTCAAGATTGCACAAGGAGCAAGCCTGGGCCTTTCTTA
TATCCATGATGCCTGCAACCCTCAAATTGTCCATCGTGACATCAAATCTGGTAATATCCTACTGGACAAA
GAATTTAAAGCTTATGTTGCAGACTTTGGGCTAGCCAGATTGATCCTTCCCAACAACACTCATGTCACAA
CGGAGCTAGTAGGTACTATGGGTTACATCCCACCCGAGTATGGGCAAGCATGGGTTGCTACGCTGAGAGG
TGATATATACAGTTTCGGAGTAGTCCTGCTTGAGCTGCTCACAGGAAGGCGACCTGTTTCAGTATTTTGT
ACACCCAAAGAACTTGTCCCATGGGTTCTACAGATGAGGTCTGATGGAAAGCAGATTGAGGTCCTGGATC
CAACACTTCGAGGAACAGGGTATGAAGAGCAAATGCTGAAGGTGCTTGAAGCCGCTTGCAAGTGTGTTGA
CCATAATCAGTTCAGGAGGCCTACTATCATGGAAGTAGTCTCCTGCCTGTCCAGTATAAACGCTGATCCA
GAGATGCAAAGATCAGCCAACATATAG
>TaPSKR15A	TraesCS6A03G0295800.1
ATGCACACCCTCCATTTGTCCAACAAGAAATGCAGCAAAATATTGGGCATACCTTCCCTTGGCCTTGCTC
TTGTGCTGCTGGTCTGCTTGGTCTCTCCTGTCAGTTCCTGCACGGAGCAGGAGAAGGGCTCCCTTCTCCA
GTTCCTCGCCGAGCTCTCACAAGACGGCGGCCTCTCTGCGTCATGGCGGAATGGCACAGATTGCTGCAAG
TGGGAAGGGATCACCTGCAGGCAAGATGGGACAGTCACCAATATCTTGCTGCCTTCGAAGGGCCTCGAGG
GGCACATCTCACAATCACTTGGGATCCTCACCGGGCTGCAGTACCTTGATCTCTCTGGCAACTCGTTGTC
CGGTGGTCTGCCTCTGGGATTGCTAGCATCCAGCAGCATTACTACCCTTGATGTTAGCTTTAACCAGCTC
AACGGAACACTCCACGAGCTGCCATCTTCAACCTCTGGTAGACCTCTGCAGGTACTAAACATCTCAAGCA
ACTTATTTGCAGGACAGTTTCCATCCACCACATGGAAAACAATGGAGAATCTGATTGCAATCAATGCCAG
CAATAACAGCTTCAGTGGGCAGATACCAACTCAATTCTGTAACACCTCGCCATCCCTCACAGTGCTTGAT
CTGTGTTTCAACAAATTCAGTGGCAGTGTACCCCCAGGACTTGGTGATTGCTCCAGGCTAAGAGAGCTCA
GGGCTGGGTATAACAACCTCAGTGGAAGACTCCCAGATGAACTCTTCAACGCAACCTCATTGGAATACCT
GTCTTTCGCAAATAATGGTTTGTATGGAGTTCTTGATACTACACGCATAGTCAACCTCAGAAATCTTGTA
ACCCTTGATCTTGGATGGAACCAATTCAGTGGAAAGATTCCAGATTATATAGGTCAACTCAAGAGGCTGG
AGGAGTTCCATTTGAACAACAACAACATGTCAGGGGAGCTGCCATATGCTCTCAGCAATTGCAAAAATCT
CATAACAATTGACCTGAAGAGCAACAAACTCAGTGGAGAACTTACCAATGTCGATTTCTCCAACCTGCCC
AATCTAAAAACTTTAGATCTTTTGTCCAACAACTTCACCGGCACAGTTCCAGAAAGTATGTACTCATGCA
GTAACCTGACTGCGCTGCGGCTAGCTAACAACAAGTTATATGGGCAGCTCTCATCAAGAATAGGCAATCT
GAAGTACCTGTCCTTCTTGTCACTTGGTAAAAACAATTTCACAAACATTGCAAATGCGTTTCAGATCCTT
AAGAGCAGCAAGAACCTTACCACCCTGCTTATTTCGTACACTTTCAAGGGAGAGCTCATGCCAGAGGATG
ACATAATTGATGGCTTTGAGAATCTTCAGGTTTTGGACATGGATAGTTGCCAATTATCTGGAAAAATACC
TCTATGGATATCAAGAGTGACACAACTGAAGATGTTAATTTTAAGAAGCAATCAACTCACTGGACCAATA
CCGGACTGGATCAACTCCTTAAGCCATCTCTTTCATATAGATGTGTCAAGCAACACTCTTACAGGAGAAA
TCCCGATAACATTTACGGAGATGCCAATGCTAAAATCAACTGACAACACAACTCATTTGGACCAAAGGGT
CTTTGAGCTGCCTCTTTATAATGGCCCATCACTTCAGTACCGTGTGGTTACATCTATCCCAGCAATGTTG
AATCTAAGCAACAACAGCCTTACAGGTGTGATTCCCCCACAGATTGGTCAGTTGAATATGCTTGTTGAGC
TGGATTTCAGCTTCAACAAGTTATCTGGACAGATCCCCCAATCGATTTGTGACCTCAGAAACTTGCGGGT
CCTAGATTTTTCCAGCAACAATCTCACAGGTGCTATTCCAGCTGCATTGAACACCCTACACTTCCTTTCA
GCATTCAACATTTCAAGCAATGACCTAGAAGGGCCTATTCCATCTGGAGGCCAATTTAATACATTCCAGA
ATTCTAGTTTCGATGGGAATCCAAAGCTGTGTGGCTCAATGCTCACTCACAAATGTTGTTCAGATTCATT
ATCTATGTCCACCAGAAAAAAACGAGATAGGAAGGCCGTTTTTGCGATTGCATTTGGTGTGTTCTTTGGA
GGGATCACAATTCTTCTGTTTCTGGCGTGTCTCCTTGTCTCAATCAGGCAGAAGGGGTTTAGGGTAAAGA
ATAGAAGGGAAAGTAACGGAGAAGTTGAAGCAACTTCATTCTACTCTAGTTCAGAGCAAACATTAGTGGT
GATGCGGATGGCAGAAGGCCAGGGTGAAGAAAACAAGCTCAAATTCAATGACATTTTGAAAGCTACGAAC
AACTTTGACAAGGAAAACATCATTGGATGTGGAGGGTATGGGTTAGTCTACAAGGCGGAGCTACCTGATG
GCTCCAAGCTGGCAATTAAAAAGCTCAATGATGAAATGTGTCTGATGGAAAGAGAGTTCACTGCCGAGGT
TGATGCTCTCTCCATGGCACAACATGAAAATCTTGTACCACTGTGGGGTTACTGCATCCAGGGAAACTCA
AGGTTTCTCGTATATTCCTACATGGAGAATGGAAGCCTGGATGATTGGCTGCATAACAAGGATGATGATG
ATGCTAGCTCATCTCTTGACTGGCCGACTCGGCTCAAGATCGCAAAAGGAGCTAGCCTGGGACTTTCTCA
TATCCATGATGTCTGCAACCTCAAATTGTCCACCGAGACATCAAATCCAGTAACATCCTGCTGGACAAAG
GATTTAAAGCTTATGTTGCAGATTTTGGGCTTGCCAGATTGA
>TaPSKR16B	TraesCS6B03G0385800.1
ATGCAGACACTCCATTTCTCCAACAAGAAATGCAGCAAAATATTAGGCATACCTTCCTTTGGCCTTACTC
TTGTGCTGCTGGTCTGCTTGGCCTCTCCTATCAGTTCCTGCACGGAGCAGGAGAACGGCGCCCTTCTCCA
GTTCCTTGCCGAGCTCTCACAAGACGGCGGCCTTGCTGCCTCATGGCGGAATGGCACGGATTGCTGCAAG
TGGGAAGGGATCACCTGCAGGCAAGATGGGACGGTCACCGCTGTCTTGCTGCCTTCGAAGGGCCTTGAGG
GGCACATCTCACAATCCCTTGGGATCCTCATTGGGCTGCAGTACCTTAATCTCTCTGGCAACTCGTTGTC
CGGTGGTCTGCCGCTGGAATTGCTATCGTCCAGCAGCATTACTACCCTTGATGTTAGCTTTAACCGGCTC
AACAGAACACTCCAAGAACTGCCACCGTCAACCCCTGGCCCTCTGCAGGTACTAAACATCTCAAGCAACT
TATTTGCAGGACAGTTTCCATCCACCACATGGAAAACAATGGAGAATCTGATTGCAATCAATGCCAGCAA
TAACAGCTTTACTGGGCAGATACCAACTCAATTCTGTAGCACCTCGCCATCCCTCGCTCTGCTGGATCTG
TGTTTCAACAAATTCAGTGGCAGCATCCCCCCAGGACTTGGTGATTGCTCCAAGCTGAGAGAGTTCAGGG
CTGGGTATAACAACCTTAGTGGAACACTCCCAGATGAACTCTTCAATGCTACCTCGTTGGAACACCTGTC
TTTTCCTAACAATGGATTACATGGAGCTATTGATGGTACAAACATAGCTAACCTCAGAAATCTTGTAGTC
CTTGATCTTGGAAGAAACAACTTCAGTGGCAAGATTTCAGATTATATAGGCCAGCTCAAGAGACTGGAAG
AGTTCCATTTGGGCAATAACAACATGTCAGGGGAGCTCCCGTCTTCTCTTAGCAACTGCACAAATCTCAT
AATAGTTGACCTCAAGAGCAACAACCTCAGTGGAGAACTTACCAAGGTCAATTTCTCCAACCTGCCCAAT
CTAAAAACATTAGATCTTTGGTTAAACAGCTTCACAGGTACAGTTCCAGAAAGCCTATACTCATGCAGTA
ATCTGACTGCACTGCGGCTATCAAGCAACAACTTACATGGGCAGCTCTCATCGAGAATAGGCAATCTGAA
GTATCTCTCCTTCTTGTCACTTGGTAAAAACAATTTCACAAACATCACAAATGCAATTCAGATCCTCAAG
AGCAGCACGAATCTTACCACCCTACTTATCAGGAACAACTTCAGGGGGGAGCGCATGCCAGAGGATGACA
TAATTGATGGCTTTGAGAATCTTCAGGTTTTGAGCATTGGAGGTTGCCAATTGTATGGAACAATACCTCT
ATGGATATCAAGGCTCAGAAATTTGGGGATGTTACTTTTAAATAGCAATCAACTCACAGGACCAATACCA
GGCTGGATAAACTCCCTAAGCCATCTCTTCTTTATGGATGTGTCAAATAATAGTCTTACAGGAGAAATCC
CATTAACCTTGATGGAGATGCCAATGCTAAAATCAACTGAAAACGCAAATCATCTGGACCCAAGGATCTT
TGAGCTGCCTGTATATGATGGTCCATCACTTCAATACCGTGTTGTTACATCTTTCCCAACAATGTTGAAT
CTGAGCAACAACAACTTCACAGGTTTGATTCCCGAACAGATTGGTCAGTTGAAAGTGCTTGCTTTACTTG
ATCTCAGCTTCAACAAGTTAACTGGGCAGATCCCCCAATCTATTTGCAACCTGACAAAGTTGCAACTGCT
AGACTTGTCCAGCAACAACCTCACAGGTGCTATCCCAGCTGCATTGAATAGCCTGAACTTCCTTTCAGCA
TTCAACATTTCAAACAATGACCTAGAAGGGCCTATTCCATCTGGAGGCCAGTTTAATACATTTCCGAATT
CTAGTTTTGATGGGAATCCAAAACTGTGTGGCTCTATGCTCACTCATAAATGTGGTTCAGATTCATTATT
TATGTCCACCAGAAAAAAACGAGATAGGAAGGCTGTTTTTGCGATTGCATTTGGTGTGTTCTTTGGAGGG
ATCACAATTCTTCTGTTTCTGGCGTGTCTCCTTGTCTCAATCAGGCAGAAGGGTTTTAGGGCAAAGAATA
GAAGGGAAAGTAACGGAGAGGCTGAAGCAACTTCATTCTACTCTAGTTCAGAGCAAACATTAGTGGTGAT
GCGGATGGCACAGGGCCAGGGTGAAGAAAACAAGCTCAAATTCACTGACATTTTGAAAGCAACGAACAAC
TTTGACAAGGAAAACATCATTGGATGTGGAGGGTATGGGTTAGTCTACAAGGCAGAGCTACCTGATGGCT
CCAAGCTGGCAATTAAAAAGCTCAACGATGAAATGTGTCTGATGGAAAGAGAGTTCACTGCCGAGGTTGA
TGCTCTCTCCATGGCACAACATGAAAATCTTGTACCGCTGTGGGGTTACTGCATCCAGGGAAACTCAAGG
TTTCTCGTATATTCCTACATGGAGAATGGAAGCCTAGATGATTGGCTGCATAACAAGGATGATGATGGCT
CATCTCTTGACTGGCCGACTCGGCTGAAGATCGCAAAAGGAGCTAGCCTGGGACTTTCTCATATCCATGA
TGTCTGCAACCCTCAAATTGTCCACCGAGACATCAAATCTAGTAATATCCTACTGGACAAAGAATTTAAA
CCTTATGTTGCAGATTTTGGGCTAGCCAGATTGATTCTTCCCAACCAAACTCATGTAACAACTGAACTTG
TCGGTACTATGGGTTACATTCCCCCTGAGTATGGGCAAGCATGGGTTGCTACATTGAGAGGCGATATGTA
CAGTTTCGGAGTAGTACTGCTTGAGCTGCTCACTGGAATGCGACCTGTTCCAGTCCTATCAACATCAAAA
GAACTTGTCCCATGGGTGCTGCAGATGAGGTCCGAGGAAAAGCAAGTTGAGGTCTTGGATCCAACACTTA
GAGGAACAGGATACGAAGGGCAAATGCTGAAGGTTCTTGAAGCCGCTTGCAAATGTGTCGACCAAAATCA
GTTTTCGAGGCCAACTGTCATGGAAGTAGTCTCCTGCCTGGTCAATATAGATGCTGATCCGCACATGCAA
AGATCAGCCAAAATACAATGA
>TaPSKR16D	TraesCS6D03G0253000.1
ATGCAGACACTCCATTTCTCCAACAAGAAATGCAGCAAAATATTAGGCATACCTTCCTTTGGCCTTACTC
TTGTGCTGCTGGTCTGCTTGGCCTCTCCTATCAGTTCCTGCATGGAGCAGGAGAAGGGCGCCCTTCTCCA
GTTCCTTGCCGAGCTCTCACAAGACGGCGGCCTTGCTGCCTCATGGCAGAATGGCACGGATTGCTGCAAG
TGGGAAGGGATCACCTGCAGGCAAGATGGGACGGTCACCGCTGTCTTGCTGCCTTCGAAGGGCCTTGAGG
GGCACATCTCACAATCCCTTGGGATCCTCATTGGGCTGCAGTACCTTGATCTCTCTGGCAATTCGTTGTC
CGGTGGTCTGCCGCTGGAATTGCTATCGTCCAGCAGCATTACTACCCTTGATGTTAGCTTTAACCAGCTC
AACGGAACACTCCAAGAGCTGCCATCGTCAACCCCTGGCAGGCCTCTGCAGGTACTAAACATCTCAAGCA
ACTTATTTGCAGGACAGTTTCCATCCACCACATGGAAAACAATGGAGAATCTGATTGCAATCAATGCCAG
CAATAACAGCTTTACTGGGCAGATACCAACTCAACTCTGTAGCACCTCGCCATCCCTCGCTCTGCTGGAT
CTGTGTTTCAACAAATTCAGTGGCAGCATCCCCCCAGGACTTGGTGATTGCTCCAAGCTGAGAGAGCTCA
GGGCCGGGTATAACAACCTCGGTGGAACACTCCCAGATGAACTTTTCAATGCTACCTCGTTGGAACACCT
GTCTTTTCCTAACAATGGATTACATGGAGCTATTGATGGTACAAACATAGCCAACCTCAGAAATCTTGTA
GTCCTTGATCTTGGAAGAAACAACTTCAGTGGCAAGATTCCAGATTATATAGGCCAGCTCAAGAGACTGG
AAGAGTTCCATTTGGGCAACAACAACATGTCAGGGAAGCTCCCGTCTTCTCTTAGCAACTGCACAAATCT
CATAATAGTTGACCTCAAGAGCAACAACCTCAGTGGAGAGCTTACCAAGGTCAATTTCTCCAACCTGCCC
AATCTAAAAACATTAGATCTTTGGTTAAACAGCTTCACAGGTACAGTTCCAGAAAGCCTATACTCATGCA
GTAATCTGACTGCACTGCGGCTATCAAGCAACAACTTACATGGGCAGCTCTCATCGAGAATAGGCAATCT
GAAGTATCTCTCCTTCTTGTCACTTGGTAAAAACAATTTCACAAACATCACAAATGCAATTCAGATCCTC
AAGAGCAGCACGAATCTTACCACCCTACTTATCAGGAACAACTTCAGGGGGGAGCGCATGCCAGAGGATG
ACATAATTGATGGCTTTGAGAATCTTCAGGTTTTGAGCATTGGAGGTTGCCAATTGTATGGAACAATACC
TCTATGGATATCAAGGCTCAGAAATTTGGGGATGTTACTTTTAAATAGCAATCAACTCACAGGACCAATA
CCAGGCTGGATAAACTCCCTAAGCCATCTCTTCTTTGTGGATGTGTCAAATAATAGTCTTACAGGAGAAA
CCCCATTAACCTTGATGGAGATGCCAATGCTAAAATCAACTGAAAACGCAACTCATCTGGACCCAAGGAT
CTTTGAGCTGCCTGTATATGATGGTCCATCACTTCAATACCGTGTTGTTACATCTTTCCCAACAATGTTG
AATCTGAGCAACAACAACTTCACAGGTTTGATTCCCGAACAGATTGGTCAGTTGAAAGTGCTTGCTTTAC
TTGATCTCAGCTTCAACAAGTTATCTGGGCAGATCCCCCAATCTATTTGCAACCTGACAAAGTTGCAACT
GCTAGACTTGTCCAGCAACAACCTCACAGGTGCTATCCCAGCTGAATTGAATAGCCTGAACTTCCTTTCA
GCATTCAACATTTCAAACAATGACCTAGAAGGGCCTATTCCATCTGGAGGCCAGTTTAATACATTCCAGA
ATTCTAGTTTCGATGGGAATCCAAAGCTGTGTGGCTCTGTGCTCACTCACAAATGTGGTTCAGATTCATT
ATCTATGTCCACCAGAAAAAAACGAGATAGGAAGGCTGTTTTTGCGATTGCATTTGGTGTGTTCTTCGGT
GGGATCACAATTCTTCTGTTTCTGGCGTGTCTCCTTGTCTCAATCAGGCAGAAGGGTTTTAGGGCAAAGA
ATAGAAGGGAAAGTAACGGAGAAGCTGAAGCAACTTCATTCTACTCTAGTTCAGAGCAAACATTAGTGGT
GACGCGGATGGCGCAAGGCCAGGGTGAAGAAAACAAGCTCAAATTCAATGACATTTTGAAAGCTACGAAC
AACTTTGACAAGGAAAACATCATTGGATGTGGAGGGTATGGGTTAGTCTACAAGGCAGAGCTACCTGATG
GCTCCAAGCTGGCAATTAAAAAGCTAAACGATGAAATGTGTCTGATGGAAAGAGAGTTCACTGCCGAGGT
TGATGCTCTCTCCATGGCACAACATGAAAATCTTGTACCTCTGTGGGGTTACTGCATCCAGGGAAACTCA
AGGTTTCTCGTATATTCCTACATGGAGAATGGAAGCCTGGATGATTGGCTGCATAACAAGGATGATGATG
CTAGCTCATCTCTTGACTGGCCGACTCGGCTGAAGATCGCAAAAGGAGCTAGCCTGGGACTTTCTCATAT
CCATGATGTCTGCAACCCTCAAATTGTCCATCGAGACATCAAATCCAGTAATATCCTACTGGACAAAGAA
TTTAAAGCTTATGTTGCAGACTTTGGGCTAGCCAGATTGATTCTTCCCAACCAAACTCATGTAACAACTG
AACTTGTCGGTACTATGGGTTACATTCCCCCTGAGTATGGGCAAGCATGGGTTGCTACATTGAGAGGCGA
TATGTACAGTTTCGGAGTAGTACTGCTTGAGCTGCTCACTGGAATGCGACCTGTTCCAGTCCTATCAACA
TCAAAAGAACTTGTCCCATGGGTGCTGCAGATGAGGTCCGAGGAAAGGCAAGTTGAGGTCTTGGATCCAA
CACTTAGAGGAACAGGATACGAAGAGCAAATGCTGAAGGTTCTTGAAGCCGCTTGCAAATGTGTCGACCA
AAATCAGTTTTCGAGGCCAACTGTCATGGAAGTAGTCTCCTGCCTGGTCAATATAGGCATATGCAAAGAT
CAGCCAAAATACAATGAACTAAAAACATGA
>TaPSKR17A	TraesCS6A03G0296000.1
ATGCAGACACTCGATTTTCCCAACAAGACATACAGCAAGATATTGCACATACCTTCCCTTGGCCTTGGTC
TTGTGCTGCTGATATGCTTGGCCTCTCCTACCAGTTCCTGCACGGAGCAGGAGAAGGGCTCCCTTCTCCA
GTTCCTTGGTGGGCTCTCACAAGATGGTGGCCTCGCTGTGTCATGGAATAATGGCTCGGATTGCTGCCAG
TGGGAAGGGATCACCTGCAGCACAGATGACACTGTTACAGATGTCTTGCTGGCTTCTAGAAGTCTTCAGG
GGCACATCACACCTTCTCTTGGGAACCTCACTGGATTGCTGCGCCTCGACCTGTCAAACAATCTGCTATC
CGGTGGTCTACCGCAGGAACTGGTATCCTCCAGCAGCATCCTCATCGTAGATGTCAGCTTTAACCGTCTT
GGAGGAGAGCTGCATGAGTTGTCGTCTACCCATGCCCGGCCACTGAAGGTACTGAACATCTCGAGCAATT
TGTTTACAGGACAGTTTCCGTCCTCCACATGGCAGGGGATGAAAAATCTGGTTGCACTCAATGCCAGCAA
CAACAGCTTTACTGGGCAGCTACCAACTCATTTCTGTGCCAGCTCGCCATCCTTGGCAGTGCTCGAACTC
TGCTACAACCAATTCAGAGGGAGCATTCCCCCACAACTTGGTAGCTGCTCCATGCTCAGAGTGCTCAAGG
TTGGCCACAACCACCTCAGTGGGAGTCTCCCGGACGAACTCTTCAATGCTACCTTGTTAGAATACGTCTC
CTTCCCCGGGAACAGTTTACAAGGAACACTTGAAGGCTTGCATTTTGGTAAACTCAGTAATCTGGGTACT
TTTGATCTTGGAGAGAACAACATCAGTGGCAAGATTCCGGAGTCTATAGGTCATCTCAGGAGATTGGAGG
AACTCCATTTAAACAACAACCACATGTATGGGGAGCTGCCATCGAGTCTGACCAACTGCACAAATCTCAT
AACCATTGACTTCAAGAGCAACAATTTCAGCGGGAAACTCGCCAAGGTCAATTTCTCCAACCTATCCAAT
CTAAAAACTATAGATCTTATGTACAACAGCTTCAGTGGCGAAATTCCAGAAAGCATCTACTCATGCAGCA
ACCTAATTGCACTGCGTCTGTCTTCCAATAAGTTCAATGGCCAGCTGTCAGAAAAAATAGGCAATCTAAA
GTCCCTCTCATTCCTATCACTTGCTAACAACACTCTTACAAATATCACAAGTGCACTTCATATCCTTAAG
AGATGTAGAAAACTTACAACCCTGCTTATTGCGTTCAACTTCAGGGGAGAAATCATGCCAGAGGATGACA
TGATTGATGGTTTTGAAAATCTTCAGTTTTTTAGTGTCGATGGATGCGGATTGTTTGGACAAATACCTCA
ATGGATATCGAAGCTAGCAAATTTAAAAATATTAATCTTGTCTAACAATCAACTCACTGGATCAATACCA
GCCTGGATCAAAACCCTAAGCAACCTGTTCTATCTGGGCATATCAAACAACAGCCTCACAGGGGGGATTC
CAACAGCCCTTATGGATATGCCAATGCTAAATTCAGATAAGAGTGAAGCCCATTTAGACCCAAGGGCATT
TGAGCTACCTGTTTATTATGGTCCATCACTACAATACCGTGTACCTATTGCTTTGCGTAATGTGCTAGAT
CTAAGCAACAACAAATTCACTGGTCAAATCCCCCTCGAGATTGGTCAGTTGAAAGCCCTCCTTTCACTCG
ATTTCAGCTTTAACCACTTGACAGGACAAATCCCACAATCAATATGCAACCTCACAAACCTGCAGCTGTT
AGACTTGTCAAGCAATAATCTAACAGGTGGAATTCCAGATGCATTGAATAGACTGAACTTCCTTTCAGCA
TTCAACATTTCAAACAATGGCCTAGAAGGGCCAATTCCATCTGGAGGCCAGTTTAATACATTTCAGAATT
CTAGTTTCCTTGGGAATCCAAAGCTGTGTGGTCCTATTCTCACTCATGAATGTGGTTCAGATTCAATACC
TCCATCCTCCAGAAAAAAACGAGATAAGAAGGCTGTTTTTGCAATTGCATTTGGCGTGTTCTTCGGAGGC
ATTGCTATTCTTTTGTTGTTGGCACGTCTCCTTGTCACAATCAGGAAGAAGGGTTCTATGGCAAAACATA
GAAGGGAGAGTAACGAAGATGTTGAAGCAACTTCATTCTACTCCAGTTCAGAGCAAACATTAGTCGTCAT
GTGGATGCCCCAAGGCAAGGGAGAAGAAAGCAAGCTCAAATTCACTGACATTTTGAAAGCTACAAACAAT
TTTGACAAGGAGAACATCATTGGTTGTGGAGGTTATGGATTAGTATACAAGGCAGAGCTACCTGATGGCT
CCAAGCTGGCAATCAAAAAGCTCAACAGTGAAATGTGTCTTATGGAAAGAGAGTTCAGTGCAGAGGTTGA
TGCTCTTTCCAATGCACAACATGAAAATATTGTGCCGCTGTGGGGTTACTGCATCCAGGGAAACTCAAAG
CTCCTCATATATTCCTACATGGAAAACGGCAGCCTGGATGATTGGCTTCATAACAGGGATGACGAAGCTA
GCTCATGGCTTGACTGGCCAACTCGGCTGAAGATCGCGCAAGGAGCAAGCCTTGGCCTTTCCCATATCCA
TGATGTCTGCAAGCCTCAGATTGTCCACCGTGACATCAAATGCAGTAATATCTTACTGGACAAAGAATTT
AAAGCTTATGTTGCAGATTTTGGGCTAGCCAGATTGATCCTTCCCAACCAAACTCATGTTACGACTGAGC
TGGTCGGTACTATGGGTTACATTCCCCCTGAGTATGGGCAAGCATGGGTTGCTACGTTGAGAGGTGATAG
GTACAGTTTTGGAGTAGTCATGCTTGAGCTGCTCACTGGAATACGACCTGTCTCAATCCTATCAACGTCA
AAAGAACTTGTCCCATGGGTGCTGGAGATGAGGTCTGAGGGGAAGCAGGTTGAGGTCCTGGATCCAACAC
TTCGAGGCACAGGATGTGAAGATCAAATGTTAAAGGTGCTTGAAGCTGCTTCCAAATGTGTCGACCACAA
TCAATTCATGAGGCCAACCATCATGGAAGTTGTCTCCTGCCTGGCCAGTATAGATGCTGACCCGCAGATG
CGAAAATCAGCCAAGATACAATGA
>TaPSKR17B	TraesCS6B03G0386400.1
ATGCAGACACTCCATTTTTCCAACAAGACTTACAGCAAGATATTGCACATACCTTCCCTTGTCTTTGCTC
TTGTGCTGCTGATTTGCTTGGCCTCCCCTAGCAGTTCCTGCACGGAGCAGGAGCAGGGCTTCCTTCTCCA
GTTCCTCGGCGGGCTCTCACAAGATGGTGGCCTCGCTGCCTCATGGCAGAATGGCTCGGATTGCTGCCAG
TGGGAAGGGATCACCTGCAGCACAGATGGGATTGTTACAGATGTCCTGCTGGCTTCTAGGAGTCTTCAGG
GGCACATCACACCTTCTCTTGGGAACCTCACTGGATTGCTGCGCCTCAACCTGTCAAACAATCTGCTATC
TGGTGGTCTACCGCAGGAACTGGTATCCTCCAGCAGCATCCTCATTGTAGACGTCAGCTTTAACCGTCTC
GGAGAAGACCTGCACAAGTTGTCATCCACTCATGCCCGGCCACTGAAGGTACTGAACATCTCGAGCAATT
TGTTTACAGGACAGTTTCCGTCCTCCACATGGCAGGGGATGAAAAATCTGGTTGCATTCAATGCCAGCAA
CAACAGCTTTACTGGGCAGCTACCAACTCATTTCTGCGCCAGCTCGCCATCCTTGGCAGTGCTTGAACTC
TGCTACAATCAATTCAGAGGGAGCATTCCCCCTGAACTTGGTAGCTGCTCCATGCTCAGAGTGCTCAAGG
TTGGCCACAACAACCTCAGTGGGACTCTCCCAGATGAACTCTTCAATGCTACCTTGTTAGAATACGTCTC
CTTCCCCGGGAACAGGTTAGAAGGAAAACTTCAAGGCTCACATATTGTCAAACTCAGTAATCTGGGTACT
CTTCATCTTGGAGAGAACAACATCAGTGGCGAGATTCCGGAGTCTATAGGTCATCTCAAGAGATTGGAGG
AACTCCATTTAAACAACAACCTCATGTATGGGGAGTTGCCATCGAGTCTGACCAACTGCACAAATCTCAT
AAGCATTGACTTCAAGAACAACAATTTCAGTGGAGAACTCGCTAAGGTCAATTTCTCCAACCTACCCAAT
CTAAAATCTTTAGATCTTATGTACAACAGCTTCAGTGGCCATATTCCGGAAAGCATCTACTCATGTAGTA
ATCTAACTGCACTGCGGCTATCTTCCAATAAGTTCGATGGCCAGCTGTCAGAAAAAATAGGCAATCTGAA
GTCCCTCTCATTCCTATCACTTGCTAACAACAGTCTTACAAATATTACAAGAGCACTTCATATACTTAGG
AGCTCCAAGAATCTCACTACCCTTCTTATTGGGCTCAACTTCGTGAATGAGACCATGCCAGATGATGACA
ACATTGCTGGTTTTGAGAATCTTCAGGTTTTTAGTGTCGGAGGATGCAAATTATTTGGACAAATTCCTCA
TTGGATATCGAAGCTAGCAAATTTACAAATATTAATCTTGTCTTACAATCAACTTACTGATTCAATACCA
GTCTGGATCAAAACCCTAAGCAACCTGTTCTATCTGGACATATCAAATAACGGCCTCACAGGGGGCATTC
CAACAGCCCTTATGGAGATGCCAATGCTAGAGTCAAAGAAGAGTGAAGCCCGTTTAGACCCAAGGGTATT
TGAGTTACCTGTTTATAAAGGTCCATCACTACAATACCGTGTACCTATTGCTTTGCGCAATGTACTGGAT
CTAAGCAACAACAAATTCACCGGTGAAATCCCCCTCGAGATTGGTCAGTTGAAAGCCCTCCTTTCACTCA
ATTTCAGCTTCAACAACTTGACAGGACAAATCCCACAATCAACATGCAATCTCACAAACCTACAGCTGTT
AGACTTGTCGAGCAACAATCTAACAGGTGGAATACCAGGTGCATTGAATAGCCTACACTTCCTTTCAGCA
TTCAACATTTCAAACAATGGCCTGGAAGGGCCTATTCCATCTGGAGGCCAGTTTAATACATTTCAGAATT
CTAGTTTCATTGGGAATCCAAAGCTGTGTGGCCCTACTCTCACTCACGAATGTGGATCAGATTCAATACC
TCCATCCACCAGAAAAAAACTAGATAAGAAGGCCGTTTTTGCAATTGCGTTTGGCGTGTTCTTCGGAGGC
ATTGCTATTCTTTTGTTGCTGGTGTGTCTCCTTGTCTCAATCAAGAAGGGTCATATGGCAAAACATAGAA
GGGAGAGCAATGGAGATGTTGAAGAAACTTCATTCTACTCCAGTTCAGAGGAAACATTAGTGGTCATGCG
GACGCCACAAGGCAAGGGAGAAGAAAACAAGCTCAAATTCACTGACATTTTGAAAGCCACGAACAACTTT
GACAAGGCAAATGTCGTTGGATGTGGAGGTTATGGATTAGTCTACAAGGCAGTGTTGTCTGATGGCTCCA
AGCTGGCAATCAAAAAGCTCAATGGTGAAATGTGTCTAATGGATAGGGAGTTCAGTGCAGAGGTTGATGC
ACTCTCCAGGGCACAACATGCAAATCTTGTACCACTGTGGGGTTACTGCGTCCAGGGAAACTCAAGGTTT
CTCATATATTCCTACATGGAGAACGGAAGCCTGGATGATTGGCTTCATAACAGGGATGATGATGCTAGCT
CATTTCTTGACTGGCCGACTCGTCTCAAGATCGCACAAGGAGCAAGCCTGGGACTTTCTTATATCCATGA
AGTCTGCGACCCTCAAATTGTCCACCGGGACATCAAATCCAGTAACATCCTACTGGACAATGAATTTAAA
GCTTACGTTGCAGATTTTGGGCTAGCCAGATTGATCCTCCCCAACCAAACTCATGTCACAACTGAACTGG
TCGGTACTATGGGTTACATTCCCCCCGAGTATGGGCAAGCATGGGTTGCTACACTGAGAGGTGATATGTA
CAGTTTCGGAGTTGTACTGCTTGAGCTGCTCACTGGAATGCGACCTGTTTCAATCCTATCAACGTCAAAA
GAACTTGTCCCATGGGTGCTGGAGATGAGGTCCGAGGGGAAGGAGGTTGAGGTCCTGGATCCAACACTTC
GAGGCACAGGATTTGAAGATCAAATGTTAAAGGTGCTTGAAGCTGCTTCCAAATGTGTCGACGGCAATCA
ATTCATGAGGCCAACCATCATGGAAGTAGTCTCCTGCCTGGCCAGTATAGATGCTGACCCGCAGATGTGC
GCAAAGATCGGCCAACATACAATGAACCACACATGA

>TaPSKR18A_T1	TraesCS6A03G0296500.1
ATGGAAAGCAATGGTGAATTTGATCGCACTCAATGCAATGGCAGCATCCCCCCAAGTCTTGGTAATTGCT
CCAAGCTGAGAGAGCTCGGGGCTGGATACAACAACCTCAGTGGAGCTATTGACGGTACACACATAACCAA
CCTCGGAGATCTTGTAACCCTTGATCTTGGATGGAACAGCTTCAGTGGCAAGATTCCAGCTTCTATAGGA
CAGCTCAAGAAATTGGAGGAGCTCCATTTGGCCTACAACAACATGTCAGGGGAGCTGCCATCTGCTCTGA
GCAACTGCACAAATCTCATAACAATTGACCTCAAGAGCAATCACTTCAGTGGAAAACTTACCAAGGTCAA
TTTCTCCAACCTGCCCAATCTTAGAATTTTAGACCTCTGGTTAAACAACTTCACCGGTGAAGTTCCAGAA
AGCATATACTCGTGCAGTAATCTGATTGCACTGCGGCTATCTAGCAACAACTTACATGGGCAGCTCTCAT
CGAGAATAGGTAATCTGAAGTACCTCTCCTTCTTGTCACTCGGTAAAAACAATTTCACAAACATTACAAA
TGCACTTCAGATCCTTAAGAGCAGCAAGAACCTAACAACACTGCTTATGGGGCACAACTTTATGGGAGAG
ATCCTCTCACATGATGAAACAATTGATGGTTTTGGAAATCTTCAGTTTCTCGATATACAAGGTTGCAATT
TTTCTGGGAGAATACCTGTATGGATATCAAGGGCTACAAACTTGCAGATGTTAGTTTTATGTGACAATCG
ACTCACTGGACCAATACCAGGCTGGATCACCTCTCTAAGCAATCTCTTCTATATGGATGTGTCAAGCAAC
AATCTTACAGGAGAAATCCCATCAACCTTGATGGAGATGCCAATGCTAAAATCAACTGACAACGCAACTC
ATTTGGACTCAACAGTCTTTGAGCTGCCTGTTTATAATGGTCCAGCACTTCAATACCGTGTGTTTACATC
TTTCCCAGCAGTGTTGAATCTAAGCAATAACAGTTTCACAGGTGTAATTCCTGCACAGATTGGTCAGCTG
AAGGTGCTTGCTGTACTTGACTTCAGCTTCAACAAGTTATCTGGACAGATCCCACAATCGGTCTGCGACC
TCACAAACTTGCAGGTGCTAGACTTGTCCAGCAACAATCTCACAGGTACTATCCCAGCTGCGCTGAACAG
ACTGCACTACCTTTCAGCATTCAATATTTCAAACAATGATCTAGAAGGGCCTATTCCACCTGGAGGCCAG
TTTGATACATTTCAGAATTCTAGTTTCAATGAGAATCCAAAGCTGTGCGGCTCTATGCTCACTCATAAAT
GTGATTCAGCTTCGATACCTCCATTATCCACAAAAACACGACATAAGAAGGGTCTTTTTGTAATTGCCTT
TGGTGTGTTCTTTGGAGGCATCGCTGTTCTTTTGTTGCTGGGGCGTTTCATTGTACTAATCAGGATAAAT
GGCATTACAACAAGAGATAGAAGAGAGAATAATGGAGATGTTGAAGCAACTTCATTCTACTCCAGTTCAG
AGCAAACATTAGTGGTGATGCGGATGCCACAAGGGAAGACAGAAGAAAACAAGCTTAAATTCGCTGACAT
CTTGAAAGCTACAAACAACTTTGACAAGGAGAACATCATTGGATGTGGAGGGTATGGATTAGTCTACAAG
GCAGAGCTACCTGATGGCTCCAAGCTTGCAATTAAGAAGCTCAACGGTGATATGTGTCTGATGGAAAGGG
AGTTCAGTGCAGAGGTTGATGCACTCTCCATGGCACAACATGATAATCTTGTACCACTGTGGGGTTATTG
CATCCAGGGAAACTCGAGGTTCCTTGTATATTCCTACATGGAGAATGGTAGCCTGGATGATTGGCTTCAT
AACAGGTACGATGATGCTAGCTCATTTCTTGACTGGCCGACTCGGCTAAAGATCGCAAAAGGAGCAAGCC
TGGGCCTTTCTTATATCCATGACGTCTGCAAGCCTCAGATTGTCCACCGTGACATCAAATCCAGTAACAT
CCTGCTGGACAAAGAATTTAAAGCTTATGTTGCAGATTTTGGGCTAGCCAGATTGATCCTTCCCGACAGA
ACTCATGTTACAACTGAGTTGGTCGGCACTATGGGTTATATCCCTCCCGAGTATGGGCAAGCATGGGTTG
CTACTTTGAGAGGTGATATGTACAGTTTTGGAGTAGTCTTGCTTGAGCTGCTCACCGGAAGGAGACCTGT
TACAGTCCTGTCTACATCAAAAGAACTTGTCCCATGGGTTCTACAGATGAGGTCCGAGGGTAAGCAGACT
GAAGTCCTGGATCCAACACTTCGAGGAAGAGGATATGAAGAGCAAATGCTGAAAGTGCTTGAAACCGCTT
GCAAGTGTGTTGATAACAATCAATTCAGAAGGCCAGCTATCTCAGATGTAGTCTCCTCCCTTGCCAGTGT
AGAAGCTGATCCATAG
>TaPSKR18A_T2	TraesCS6A03G0296500.2
ATGCAGACACTCCATTTTTCCGACAAGACACACAGCAAGGTATTCCACATACCCTCCCTTGGCCTCGCAC
TTGTGCTGCTGATCTGCCTGGTCTCTCCTGGCAGTTCGTGCTCGGAGCAGGAGAAGAGCTCCCTTCTACA
GTTCCTTGCCGGGCTCTCACAAGACGGTGGCCTCTCTGCGACATGGCGGAATGGCACGGATTGCTGCAAG
TGGGAAGGGATCACCTGCAGGCAAGATGGGACGGTCACCGCTGTCTTGCTGCGTTGGAAGGGCCTCCAGG
GGTACATCTCACAGTCCCTTGGGGTCCTCACCGGGCTGCAGTACCTTAATCTCTCCCACAACTCGCTGTC
CGGTGGACTGCCACCGGAGTTGATGTCGTCCAGCAGCATTACTATCCTTGACGTCAGCTTTAACCAGCTA
AATGGAACGCTCCAGGAGCTGCCATCTTCAACGCCTGCCCGGCCTCTACAGGTACTGAACATCTCCAGCA
ACTCATTTACAGGACAGTTTCCATCCACCACATGGAAAGCAATGGTGAATTTGATCGCACTCAATGCAAG
TAAGAACAGCTTTACTGGGCAGATACCAACTCATTTATGTAATAGCTCGCCGTCCTTCGCTGTACTTGAA
CTGTCTTTCAACAAATTCAGTGGCAGCATCCCCCCAAGTCTTGGTAATTGCTCCAAGCTGAGAGAGCTCG
GGGCTGGATACAACAACCTCAGTGGAGCTATTGACGGTACACACATAACCAACCTCGGAGATCTTGTAAC
CCTTGATCTTGGATGGAACAGCTTCAGTGGCAAGATTCCAGCTTCTATAGGACAGCTCAAGAAATTGGAG
GAGCTCCATTTGGCCTACAACAACATGTCAGGGGAGCTGCCATCTGCTCTGAGCAACTGCACAAATCTCA
TAACAATTGACCTCAAGAGCAATCACTTCAGTGGAAAACTTACCAAGGTCAATTTCTCCAACCTGCCCAA
TCTTAGAATTTTAGACCTCTGGTTAAACAACTTCACCGGTGAAGTTCCAGAAAGCATATACTCGTGCAGT
AATCTGATTGCACTGCGGCTATCTAGCAACAACTTACATGGGCAGCTCTCATCGAGAATAGGTAATCTGA
AGTACCTCTCCTTCTTGTCACTCGGTAAAAACAATTTCACAAACATTACAAATGCACTTCAGATCCTTAA
GAGCAGCAAGAACCTAACAACACTGCTTATGGGGCACAACTTTATGGGAGAGATCCTCTCACATGATGAA
ACAATTGATGGTTTTGGAAATCTTCAGTTTCTCGATATACAAGGTTGCAATTTTTCTGGGAGAATACCTG
TATGGATATCAAGGGCTACAAACTTGCAGATGTTAGTTTTATGTGACAATCGACTCACTGGACCAATACC
AGGCTGGATCACCTCTCTAAGCAATCTCTTCTATATGGATGTGTCAAGCAACAATCTTACAGGAGAAATC
CCATCAACCTTGATGGAGATGCCAATGCTAAAATCAACTGACAACGCAACTCATTTGGACTCAACAGTCT
TTGAGCTGCCTGTTTATAATGGTCCAGCACTTCAATACCGTGTGTTTACATCTTTCCCAGCAGTGTTGAA
TCTAAGCAATAACAGTTTCACAGGTGTAATTCCTGCACAGATTGGTCAGCTGAAGGTGCTTGCTGTACTT
GACTTCAGCTTCAACAAGTTATCTGGACAGATCCCACAATCGGTCTGCGACCTCACAAACTTGCAGGTGC
TAGACTTGTCCAGCAACAATCTCACAGGTACTATCCCAGCTGCGCTGAACAGACTGCACTACCTTTCAGC
ATTCAATATTTCAAACAATGATCTAGAAGGGCCTATTCCACCTGGAGGCCAGTTTGATACATTTCAGAAT
TCTAGTTTCAATGAGAATCCAAAGCTGTGCGGCTCTATGCTCACTCATAAATGTGATTCAGCTTCGATAC
CTCCATTATCCACAAAAACACGACATAAGAAGGGTCTTTTTGTAATTGCCTTTGGTGTGTTCTTTGGAGG
CATCGCTGTTCTTTTGTTGCTGGGGCGTTTCATTGTACTAATCAGGATAAATGGCATTACAACAAGAGAT
AGAAGAGAGAATAATGGAGATGTTGAAGCAACTTCATTCTACTCCAGTTCAGAGCAAACATTAGTGGTGA
TGCGGATGCCACAAGGGAAGACAGAAGAAAACAAGCTTAAATTCGCTGACATCTTGAAAGCTACAAACAA
CTTTGACAAGGAGAACATCATTGGATGTGGAGGGTATGGATTAGTCTACAAGGCAGAGCTACCTGATGGC
TCCAAGCTTGCAATTAAGAAGCTCAACGGTGATATGTGTCTGATGGAAAGGGAGTTCAGTGCAGAGGTTG
ATGCACTCTCCATGGCACAACATGATAATCTTGTACCACTGTGGGGTTATTGCATCCAGGGAAACTCGAG
GTTCCTTGTATATTCCTACATGGAGAATGGTAGCCTGGATGATTGGCTTCATAACAGGTACGATGATGCT
AGCTCATTTCTTGACTGGCCGACTCGGCTAAAGATCGCAAAAGGAGCAAGCCTGGGCCTTTCTTATATCC
ATGACGTCTGCAAGCCTCAGATTGTCCACCGTGACATCAAATCCAGTAACATCCTGCTGGACAAAGAATT
TAAAGCTTATGTTGCAGATTTTGGGCTAGCCAGATTGATCCTTCCCGACAGAACTCATGTTACAACTGAG
TTGGTCGGCACTATGGGTTATATCCCTCCCGAGTATGGGCAAGCATGGGTTGCTACTTTGAGAGGTGATA
TGTACAGTTTTGGAGTAGTCTTGCTTGAGCTGCTCACCGGAAGGAGACCTGTTACAGTCCTGTCTACATC
AAAAGAACTTGTCCCATGGGTTCTACAGATGAGGTCCGAGGGTAAGCAGACTGAAGTCCTGGATCCAACA
CTTCGAGGAAGAGGATATGAAGAGCAAATGCTGAAAGTGCTTGAAACCGCTTGCAAGTGTGTTGATAACA
ATCAATTCAGAAGGCCAGCTATCTCAGATGTAGTCTCCTCCCTTGCCAGTGTAGAAGCTGATCCATAG
>TaPSKR18A_T3	TraesCS6A03G0296500.3
ATGGAACGCTCCAGGAGCTGCCATCTTCAACGCCTGCCCGGCCTCTACAGTGGCAGCATCCCCCCAAGTC
TTGGTAATTGCTCCAAGCTGAGAGAGCTCGGGGCTGGATACAACAACCTCAGTGGAGCTATTGACGGTAC
ACACATAACCAACCTCGGAGATCTTGTAACCCTTGATCTTGGATGGAACAGCTTCAGTGGCAAGATTCCA
GCTTCTATAGGACAGCTCAAGAAATTGGAGGAGCTCCATTTGGCCTACAACAACATGTCAGGGGAGCTGC
CATCTGCTCTGAGCAACTGCACAAATCTCATAACAATTGACCTCAAGAGCAATCACTTCAGTGGAAAACT
TACCAAGGTCAATTTCTCCAACCTGCCCAATCTTAGAATTTTAGACCTCTGGTTAAACAACTTCACCGGT
GAAGTTCCAGAAAGCATATACTCGTGCAGTAATCTGATTGCACTGCGGCTATCTAGCAACAACTTACATG
GGCAGCTCTCATCGAGAATAGGTAATCTGAAGTACCTCTCCTTCTTGTCACTCGGTAAAAACAATTTCAC
AAACATTACAAATGCACTTCAGATCCTTAAGAGCAGCAAGAACCTAACAACACTGCTTATGGGGCACAAC
TTTATGGGAGAGATCCTCTCACATGATGAAACAATTGATGGTTTTGGAAATCTTCAGTTTCTCGATATAC
AAGGTTGCAATTTTTCTGGGAGAATACCTGTATGGATATCAAGGGCTACAAACTTGCAGATGTTAGTTTT
ATGTGACAATCGACTCACTGGACCAATACCAGGCTGGATCACCTCTCTAAGCAATCTCTTCTATATGGAT
GTGTCAAGCAACAATCTTACAGGAGAAATCCCATCAACCTTGATGGAGATGCCAATGCTAAAATCAACTG
ACAACGCAACTCATTTGGACTCAACAGTCTTTGAGCTGCCTGTTTATAATGGTCCAGCACTTCAATACCG
TGTGTTTACATCTTTCCCAGCAGTGTTGAATCTAAGCAATAACAGTTTCACAGGTGTAATTCCTGCACAG
ATTGGTCAGCTGAAGGTGCTTGCTGTACTTGACTTCAGCTTCAACAAGTTATCTGGACAGATCCCACAAT
CGGTCTGCGACCTCACAAACTTGCAGGTGCTAGACTTGTCCAGCAACAATCTCACAGGTACTATCCCAGC
TGCGCTGAACAGACTGCACTACCTTTCAGCATTCAATATTTCAAACAATGATCTAGAAGGGCCTATTCCA
CCTGGAGGCCAGTTTGATACATTTCAGAATTCTAGTTTCAATGAGAATCCAAAGCTGTGCGGCTCTATGC
TCACTCATAAATGTGATTCAGCTTCGATACCTCCATTATCCACAAAAACACGACATAAGAAGGGTCTTTT
TGTAATTGCCTTTGGTGTGTTCTTTGGAGGCATCGCTGTTCTTTTGTTGCTGGGGCGTTTCATTGTACTA
ATCAGGATAAATGGCATTACAACAAGAGATAGAAGAGAGAATAATGGAGATGTTGAAGCAACTTCATTCT
ACTCCAGTTCAGAGCAAACATTAGTGGTGATGCGGATGCCACAAGGGAAGACAGAAGAAAACAAGCTTAA
ATTCGCTGACATCTTGAAAGCTACAAACAACTTTGACAAGGAGAACATCATTGGATGTGGAGGGTATGGA
TTAGTCTACAAGGCAGAGCTACCTGATGGCTCCAAGCTTGCAATTAAGAAGCTCAACGGTGATATGTGTC
TGATGGAAAGGGAGTTCAGTGCAGAGGTTGATGCACTCTCCATGGCACAACATGATAATCTTGTACCACT
GTGGGGTTATTGCATCCAGGGAAACTCGAGGTTCCTTGTATATTCCTACATGGAGAATGGTAGCCTGGAT
GATTGGCTTCATAACAGGTACGATGATGCTAGCTCATTTCTTGACTGGCCGACTCGGCTAAAGATCGCAA
AAGGAGCAAGCCTGGGCCTTTCTTATATCCATGACGTCTGCAAGCCTCAGATTGTCCACCGTGACATCAA
ATCCAGTAACATCCTGCTGGACAAAGAATTTAAAGCTTATGTTGCAGATTTTGGGCTAGCCAGATTGATC
CTTCCCGACAGAACTCATGTTACAACTGAGTTGGTCGGCACTATGGGTTATATCCCTCCCGAGTATGGGC
AAGCATGGGTTGCTACTTTGAGAGGTGATATGTACAGTTTTGGAGTAGTCTTGCTTGAGCTGCTCACCGG
AAGGAGACCTGTTACAGTCCTGTCTACATCAAAAGAACTTGTCCCATGGGTTCTACAGATGAGGTCCGAG
GGTAAGCAGACTGAAGTCCTGGATCCAACACTTCGAGGAAGAGGATATGAAGAGCAAATGCTGAAAGTGC
TTGAAACCGCTTGCAAGTGTGTTGATAACAATCAATTCAGAAGGCCAGCTATCTCAGATGTAGTCTCCTC
CCTTGCCAGTGTAGAAGCTGATCCATAG
>TaPSKR18B	TraesCS6B03G0386600.1
ATGCAGACACTCCATTTTTCCGACAAGACACACAGCAAGATATTCCACATACCTTCCCTTTGCCTCGCAC
TTGTGCTGCTGATCTGCCTGGTCTCTCCGGGCAGTTCGTGCACGGAGACGGAGAAGGGCTCCCTTCTACA
GTTCCTCGCCGGGCTCTCACAAGACGGTGGCCTCCCTGCGACATGGCGGAATGGCACGGATTGCTGCAAG
TGGGAAGGGATCACCTGCAGGCAAGATGGGACGGTCACCGCTGTCTTCCTGCCTTCGAAGGGCCTCCAGG
GGCACATCTCACAGTCCCTTGGGGTCCTCACCGGGCTGCAGTACCTTAATCTCTCCCACAACTCGCTGTC
CGGTGGACTGCCACCGGAGTTGATGTCGTCCAGCAGCATTACTATCCTTGATGTCAGCTTTAACCAGCTC
AATGGAACGCTCCAGGAGCTGCCATCTTCAACGCCTGCCCAGCCTCTACAGGTACTGAACATCTCCAGCA
ACTCATTTACAGGACAGTTTCCATCCACCACATGGAAAGCAATGGCAAATTTGATCGCACTCAATGCCAG
TAAGAACAGATTTACTGGGCAGATACCAACTCATTTCTGTAACAGCTCGCCGTCCTTCACTGTGCTTGAA
CTGTCTTTCAACAAATTCAGTGGCAGCATCCCCCCAAGTCTTGGTAATTGCTCCAAGCTGAGAGAGCTCA
GGGCTGGATACAACAACCTCAGTGGAGCTATTGATGGTACACACATAACCAACCTCAGAAATCTTGTAGT
CCTTCATCTTGGATGGAACAACTTCAGTGGCAAGATTCCAGTTTCTATAGGACAGCTCAAGAAATTGGAG
GAGCTCCATTTGGCTTACAACAACATGTCAGGGGAACTGCCATCTGCTCTGAGCAACTGCACAAATCTCA
TAACAATTGACCTCAAGAGCAATCACTTCAGTGGAAAACTTACCAAGGTCAATTTCTCCAACCTGCCCAA
TCTAAGAATTTTAGACCTCTGGTTAAACAACTTCACCGGTGAAGTTCCAGAAAGCATATACTCGTGCAGT
AATCTGATTGCACTGCGGCTATCTAGCAACAACTTACACGGACAGCTCTCATCGAGAATAGGTAATCTGA
AGTACCTCTCCTTCTTGTCACTCGGTAAAAACAATTTCACAAACATTACAAATGCACTTCAGATCCTTAA
GAGCAGCAAGAACCTGACAACACTGCTTATGGGGCACAACTTTAGGGGAGAGATACTCTCACAGGATGAA
ACAATTGATGGTTTTGGAAGTCTTCAGGTTCTCGATATACAAGGTTGCAATTTTTCTGGGAGAATACCTG
TGTGGATATCAAGGGCTGTAAACTTGCAGATGCTATTTTTATGTGGCAATCGACTCACTGGGTCAATACC
AGGCTGGATCAGCTCTCTAAGTCATCTCTTCTATATGGATGTGTCAAGCAACAGTCTTACAGGAGAAATC
CCATTAACCTTAACCGAGATGCCAGTGCTAAAATCAACTGATAACGCAACTCATTTGGACCCAACGGTCT
TTGAGCTGCCTGTTTATAATGGTCCAGCACTTCAATACCGTGTGGTTACATCTTTCCCAGCAGTGTTGAA
TCTAAGCAATAACAATTTCACAGGTGTGATTCCCACACAGATTGGTCAGCTGAAAGTGCTTGCTGTACTT
GACTTCAGCTTCAACAAGTTATCTGGACAGATCCCACAATCGGTCTGCAACCTCGCAAACTTGCAGGTAC
TAGACTTGTCCAGCAACAATCTCACAGGTGCTATTCCAGCTGCATTGAACACCCTGCACTTCCTTTCAGC
ATTCAGTATTTCAAACAATGACCTAGAAGGGCCTATTCCATCTGGAGGCCAGTTTGATACATTTCAGAAT
TCTAGTTTCAGTGGGAACCCAAAGCTGTGTGTCTCTATGCTAACCCACAAATGTGATTCAGCTTCGATAC
CTCCACCATCCACAAAAGAGACCACAAAACCACGATATAAGAAGTCTGTTTTTGTAATTGCATTTGGTGT
GTTCTTTGGAGGCATCGCTGCTCTTTTGTTGCTGGGGCGGCTCATTGTATTTATCAGGATAAATGGCATT
AGAATAAGAAATAGAAGGGAGAATAATGGAGATATTGAAGCAACTTCGTTCTACTCCAGTTCAGAGCAAA
CATTAGTGGTGATGCGGATGCCGCAAGGGAAGACAGAAGGAACCAAGCTCAAATTCGCTGACATTTTGAA
AGCCACAAACAACTTTGACAAGGAGAATATCATTGGATGCGGAGGTTATGGATTAGTCTACAAGGCAGAG
CTACCTGATGGCTCCAAGCTGGCAATAAAAAAGCTCAACGGTGAAATGTGTCTGATGGAAAGGGAGTTCA
GTGCCGAGGTTGATGCACTCTCCATGGCACAACATGAAAATCTTGTACCACTGTGGGGTTATTGTGTCCA
GGGAAACTCGAGGTTCCTTGTATATTCCTATATGGAGAATGGTAGCCTGGACGACTGGCTGCATAACAGG
TATGATGATGCTATATCGTTTCTTGACTGGCCGACACGGCTCAAGATAGCACAAGGAGCAAGCATGGGCC
TTTCTTATATCCATGATGTCTGCAAGCCTCAAATTGTCCACCGTGACATCAAATCCAGTAACATCCTACT
GGACAAAGAATTTAAAGCTTATGTTGCTGATTTTGGGCTAGCCAGATTGATCCTTCCCGACAGAACTCAT
GTTACAACTGAGTTGGTCGGCACTATGGGTTATATCCCTCCCGAGTATGGGCAAGCATGGGTTGCTACTT
TGAGAGGTGATATGTACAGTTTTGGAGTAGTCTTGCTTGAGCTGCTCACCGGAAGGAGACCTGTTACAGT
CCTGTCTACATCAAAAGAACTTGTCCCATGGGTTCTACAGATGAGGTCCGAGGGTAAGCAGACAGAAGTC
CTGGATCCAACACTTCGTGGAAGAGGCTATGAAGAGCAAATGCTAAAAGTGCTTGAAACCGCTTGCAAGT
GTGTTGATAACAATCAATTCAGAAGGCCAGCTATCGCAGGAGTAGTCTCCTCCCTGTCCAGTATAGAAGC
TAACCCATAG
>TaPSKR18D	TraesCS6D03G0253300.1
ATGCAGACACTCCATTTTTCCGACAAGACACACAGCAAGATATTCCACATACCTTCCCTTGGCCTCGCAC
TTGTGCTGCTGATCTGCCTGGTCTCTCCTGGCAGTTCGTGCTCGGAGCAGGAGAAGGGCTCCCTTCTACA
GTTCCTCGCCGGGCTCTCACAAGACGGTGGCCTCCCTGCGACATGGCGGAATGGCACGGATTGCTGCAAG
TGGGAAGGGATCACCTGCAGGCAAGATGGGACGGTCACCGCTGTCTTCCTGCCTTCGAAGGGCCTCCAGG
GGCACATCTCACAGTCCCTTGGGGTCCTCACCGGGCTGCAGTACCTTAATCTCTCCCACAACTCGCTGTC
CGGTGGACTGCCACCGGAGTTGATGTCGTCCAGCAGCATTACTATCCTTGATGTCAGCTTTAACCAGCTC
AATGGAACGCTCCAGGAGCTGCCATCTTCAACGCCTGCCCGGCCTCTACAGGTACTGAACATCTCCAGCA
ACTCATTTACAGGACAGTTTCCATCCACCACATGGAAAGCAATGGCAAATTTGATCGCACTCAATGCCAG
TAAGAACAGATTTACTGGGCAGATACCAACTCATTTCTGTAACAGCTCGCCGTCCTTCACTGTGCTTGAA
CTGTCTTTCAACAAATTCAGTGGCAGCATCCCCCCAAGTCTTGGTAATTGCTCCAAGCTGAGAGAGCTCA
GGGCTGGATACAACAACCTCAGTGGAGCTATTGATGGTACACACATAACCAACCTCAGAAATCTTGTAGT
CCTTCATCTTGGATGGAACAACTTCAGTGGCAAGATTCCAGTTTCTATAGGACAGCTCAAGAAATTGGAG
GAGCTCCATTTGGCTTACAACAACATGTCAGGGGAACTGCCATCTGCTCTGAGCAACTGCACAAATCTCA
TAACAATTGACCTCAAGAGCAATCACTTCAGTGGAAAACTTACCAAGGTCAATTTCTCCAACCTGCCCAA
TCTAAGAATTTTAGACCTCTGGTTAAACAACTTCACCGGTGAAGTTCCAGAAAGCATATACTCGTGCAGT
AATCTGATTGCACTGCGGCTATCTAGCAACAACTTACACGGACAGCTCTCATCGAGAATAGGTAATCTGA
AGTACCTCTCCTTCTTGTCACTCGGTAAAAACAATTTCACAAACATTACAAATGCACTTCAGATCCTTAA
GAGCAGCAAGAACCTGACAACACTGCTTATGGGGCACAACTTTAGGGGAGAGATACTCTCACAGGATGAA
ACAATTGATGGTTTTGGAAGTCTTCAGGTTCTCGATATACAAGGTTGCAATTTTTCTGGGAGAATACCTG
TGTGGATATCAAGGGCTGTAAACTTGCAGATGCTATTTTTATGTGGCAATCGACTCACTGGGTCAATACC
AGGCTGGATCAGCTCTCTAAGTCATCTCTTCTATATGGATGTGTCAAGCAACAGTCTTACAGGAGAAATC
CCATTAACCTTAACCGAGATGCCAGTGCTAAAATCAACTGATAACGCAACTCATTTGGACCCAACGGTCT
TTGAGCTGCCTGTTTATAATGGTCCAGCACTTCAATACCGTGTGGTTACATCTTTCCCAGCAGTGTTGAA
TCTAAGCAATAACAATTTCACAGGTGTGATTCCCACACAGATTGGTCAGCTGAAAGTGCTTGCTGTACTT
GACTTCAGCTTCAACAAGTTATCCGGACAGATCCCACAATCGGTCTGCAACCTCGCAAACTTGCAGGTAC
TAGACTTGTCCAGCAACAATCTCACAGGTGCTATTCCAGCTGCATTGAACACCCTGCACTTCCTTTCAGC
ATTCAGTATTTCAAACAATGACCTAGAAGGGCCTATTCCATCTGGAGGCCAGTTTGATACATTTCAGAAT
TCTAGTTTCAGTGGGAACCCAAAGCTGTGTGTCTCTATGCTAACCCACAAATGTGATTCAGCTTCGATAC
CTCCACCATCCACAAAAGAGACCACAAAACCACGATATAAGAAGTCTGTTTTTGTAATTGCATTTGGTGT
GTTCTTTGGAGGCATCGCTGTTCTTTTGTTGCTGGGGCGGCTCATTGTATTTATCAGGATAAATGGCATT
AGAATAAGAAATAGAAGGGAGAATAATGGAGATATTGAAGCAACTTCGTTCTACTCCAGTTCAGAGCAAA
CATTAGTGGTGATGCGGATGCCGCAAGGGAAGACAGAAGGAACCAAGCTCAAATTCGCTGACATTTTGAA
AGCCACAAACAACTTTGACAAGGAGAATATCATTGGATGCGGAGGTTATGGATTAGTCTACAAGGCAGAG
CTACCTGATGGATCCAAGCTGGCAATAAAAAAGCTCAACAGTGAAATGTGTCTGATGGAAAGGGAGTTCA
GTGCAGAGGTTGATGCACTCTCCATGGCACAACATGATAATCTTGTACCACTGTGGGGTTATTGCATCCA
GGGAAACTCGAGGTTCCTTGTATATTCCTACATGGAGAATGGTAGCCTGGATGATTGGCTTCATAACAGG
TATGATGATGCCAGCTCATTTCTTGACTGGCCGACTCGGCTAAAGATCGCAAAAGGGGCAAGCCTGGGCC
TTTCTTATATCCATGACGTCTGCAAGCCTCAGATTGTCCACCGTGACATCAAATCCAGTAACATCCTACT
GGACAAAGAATTTAAAGCTTATGTTGCAGATTTCGGGCTAGCCAGATTGATCCTTCCCGACAAAACTCAT
GTTACAACTGAGTTGGTCGGCACTATGGGTTATATCCCTCCCGAGTACGGGCAAGCATGGGTTGCTACCT
TGAGAGGTGATATGTACAGTTTTGGAGTAGTCTTGCTTGAGCTGCTCACCGGAAAGAGACCTGTTACAGT
CCTGTCTACATCAAAAGAACTTGTCCCATGGGTTCTACAGATGAGGTCCGAGTGTAAGCAGACTGAAGTC
CTGGATCCAACACTTCGAGGAAGAGGCTATGAAGAGCAAATGCTGGAAGTTCTTGAAACCGCTTGCAAGT
GTGTTGATAACAATCAATTCAGAAGGCCAGCTATCACAGAAGTAGTCTCCTCCCTGTCCAGTATAGAAGC
TGCCCCATAG
>TaPSKR19D	TraesCS6D03G0253400.1
ATGCCAGCAACAACAGCTTTACTGGGCAGCTACCAACTCATTTGTGCCAGCTCGCCATCCTTGGCAGTGC
TTGAACTCTGCTACAACCAATTCAGAGGGAGCATCCCCCCTGAACTTGGTAGCTGCTCCATGCTCAGAGT
GCTCAAGGCTGGCCACAACAACCTCAGTGGGACTCTCCCAGATGAACTCTTCAATGCTACCTTGTTAGAA
TCCCTCTCCTTCCCCAGGAACAGCTTAGAAGGGAAACTTCAAGGCTCACATATTGTCAAACTCAGTAATC
TGGGTACTCTTGATCTTGGAGACAACAGCATCAGTGGCGAGATTCCTGAGTCTATAGGTCATCTCAAGAA
ATTGGAGGAACTCCATTTAAACAACAACAACATGTCTGGGGAGTTGCCACCAAGTCTGACCAACTGCACA
AATCTCATAACCATTGACCTCAAGAGCAACAATTTCAGCGGACAGCTTGCCAAGGTCAATTTCTCCAAAC
TACCCAATCTAAAAACTTTAGATCTTATGCACAACAGCTTCAGTGGCAAAATTCCAGAAAGCATCTACTC
ATGCAGCAATCTAGTTGCACTGCGTCTGTCTTCCAATAAGTTCCATGGCCAGCTGTCAGAAAAACTAGGC
AACCTGAAGTCCCTTTCATTCTTATCACTTTCTAACAACAGTATTACAAATATCACAAGTGCACTTCAGA
TACTTAGGCGTTCCAAGAATCTCACTACCCTTCTTATTGGGCTCAACTTCATGAATGAGACCATGCCAGG
TGATGATGGCATTGTTGGTTTTGAGAATCTCCAGGTTCTAGCAATAACAAGTTGCTCATTGTTGGGAAAA
ATACCCCATTGGTTATCAAAGCTAGCAAAGTTGGAGATGTTATTTTTACAAGACAATCAGCTAACAGGGC
AGATACCTGACTGGGTCAGTAGCCTAAAATTCCTCTTCTACCTAGACATATCAAATAACAGCATGACAGG
GGAAATCCCAACAGCCTTAACGCAGATATCAATGCTAAGATCAGAGAATACTGCAACCCGTTCGGACCCC
AGATTCTTTGAGTTACCAATTTATCTAGCCCCGTCACTTCAATACCGCGTATCAATGGCTTTCCCTAAAG
TACTGGATCTAAGTAGCAATAAATTTACTGGTGAGATGCCCTTGGAGATTGGTCAGTTGAGAGCCCTCCG
TTCACTCAATTTCAGCTTCAATGACTTGACAGGACAGATCCCACAATCAATATCCAACCTCACAAGCCTG
CAGGTGTTAGACTTGTCGACCAATAACCTCACAGGTGGAATCCCAGCTGCATTGAACAACCTGCATTTCC
TGTCAGCATTCAACATTTCTAACAATGACCTAGAAGGGCCTATTCCATCTGGAGGTCAGTTTAATACGTT
TCAGAACTCTAGCTTTGATGGGAATCCAAAGCTGTGTGGCTCTATGCTAATTCACAAATGTGGTTCAGCT
TCACCACCTCTGATCCACTCAAAACTACAACATAAGAAGGCCCTTTTTGCAATCGCATTTGGAGTGTTCT
TTGGAAGCATTGCTGTTCTTTTGTTTCTGGGGAGTCTCCTTGTCTCGATCAGAGTCAATGGTTTTATAAC
CAAAAATACAAGGGACAAGAACAATGGAGATGTCGAATCAACTTCATTCAACACCAGTTCAGAGCAAACA
TTGGTGGTGATGTCACGAGGCAAGGGAGAAGAAAGCAAGCTCAAATTCACTGACATTTTGAAAGCTACGG
CGAACTTTGACAAGGAGAACATTATTGGATGTGGAGGTTATGGGTTGGTCTATAAGGCAGAGCTACCTGA
TGGCTCCAAGTTGGCAATCAAAAAGCTCAATGGTGAAATGTGCCTGATGGAAAGGGAGTTTAGAGCAGAG
GTTGACGCTCTTTCCAATGCACAACATGAAAATCTTGTACCGCTGTGGGGTTACTGCATTCAGGGAAACT
CAAGGCTCCTCATATATTCCTACATGGAGAATGGCAGCCTGGATGATTGGCTCCATAACAGGGATGGTGA
TGCTAGCTCATTTCTTGACTGGCCGACGCGCCTCAAGATTGCGCAAGGAGCGAGCCAGGGCCTTTCTTAT
ATCCATGATGTCTGCAAGCCTCATATTGTCCACCGTGACATCAAATGCAGTAACATCTTATTGGACAAAG
AATTTAAAGCTTATGTTGCAGATTTTGGGCTAGCCAGATTGATCCTTCCCAACCAAACTCATGTTACGAC
TGAGCTGGTCGGTACTATGGGTTACATCCCCCCTGAGTATGGGCAAGCATGGGTTGCTACGTTGAGAGGT
GATATGTACAGTTTTGGAGTAGTCCTGCTTGAGCTGCTCACTGGAATGCGACCTGTTTCAATCCTATCAA
CGTCAAAAGAACTTGTCCCATGGGTGCTGGAGATGAGGTCCAAGGGAAAGCAAGTTGAGGTCCTGGATCC
AACACTTCGAGGCACAGGATATGAAGAGCAAATGCTGAAGGTGCTTGAAGCTGCTTCCAAATGTGTCGAC
CACAATCAATTCATGAGGCCAAGCATCATGGAAGTAGCCTCCTGCCTGACTAGTATAGATGCTGGCCCGC
AGATGCAAAGTTCAGCCAAGATACAATAG
>TaPSKR20B	TraesCS6B03G0387300.1
ATGCAGGCACTCCAGTTTCCCAACAAGACATACAGCAAGAGTTTGCACATACCTTCCCTTGGCCTTGCTC
TCGTGCTGCTGATCTGCTTGGCCTCTCCTACGAGTTGCTGCACGGAGCAGGAGAAGGGCTACCTTCTCCA
GTTCCTAGGAGGGCTTTCACAAGACGGTGGTCTCGCTGCGTCCTGGCAGCATGACACGGATTGCTGCCAG
TGGGAAGGGATCACCTGCCAGAAAGATGGGACGATCACCGATGTCTTGCTGGCTTCAAAGGGTCTTGAGG
GGCATATTTCAAAGTCCATTGCAAATCTAACAGGGCTGCAGCACCTTAACCTCTCCCACAACGCTCTGTC
CGGTGGACTGCCACTGGAGTTGGTATCGTCCAGCAGCATCGTTGTCCTTGACATCAGCTTTAATCAGTTC
AGCGGAACGCTGCACGAGCTGCCAACTTCGGCTCCTGCCCAGCTACTCAAGGTATTGAACATCTCAAGCA
ACCTGTTTACAGGACAGTTCCCATCCACCATATGGAAAGCAATGGAGAATCTGGTTGAGCTCAATGCCAG
TAATAATAGCTTTAGTGGGCAGATACCAACTCAATTCTGTAACACCTCTCCATCCTTTTCTGTGCTTGAT
CTGTGTTTAAACAAATTCAGTGGCAGCATCCCCCAAGGCCTTGGTGATTGCTCAAAGCTGAGAGAGCTCA
GGGCCGGGTACAACGACCTCAGTGGAACAATCCCGGATGAACTCTTCAATGCTACTTCGTTGGAATACCT
GTCCTTTTCTAACAATGAATTGCATGGAGATCTTGATGGTACACACATATTCAACCTCAGAAATCTGTCT
ACTCTTGATCTAGGAGGAAACAATTTCAGTGGCAAGATTCCAGATTCCATAGGTCAGCTCAAGAAATTGC
AGGAGCTCCATTTGAACAACAACAATATGTCAGGGGAGCTGCCATTTGCTGTGAGCAATTGCACGAATCT
GATAACAATTGACCTCAAGAGCAACAATTTCAGTGGTCAGCTCTCCAATGTCAATTTCTCCAACCTGCCC
AATCTAAAAACACTAGACCTTCTGGAGAACAACTTCACTGGCACAATTCCAGAAAGTATATACTCTTGCA
CCAGTCTGACTGCACTGCGACTGGCAAGCAACCATTTAGATGGACAGCTTTCACCACGAATTGGTGATCT
GAAGTACCTCAGCTTCCTATCACTTGCTGAAAATTCTTTCAGAAACATCACAAATGCACTTCGGATCCTT
AAGAGCTGCAGGAACCTTACCACCCTGCTTCTCGGGGGAAATTTCAGGGGAGAGCTCATGCCAGATGATG
ACATACTTGATGGTTTTCAGAATCTTCAGGTTCTTGCGATAAATAGGTGCTCATTATTGGGGGAAATACC
TCGTTGGTTATCAAAGATAAAAAACTTGGAAATGCTATTTTTACATAGCAATCAACTTACTGGACCGATA
CCTGACTGGATCAGCAGCCTAAATTTCCTCTTCTATCTAGACATAAGAAACAACAGCCTCACTGGAGAAA
TTCCAACAGCACTGATGGATATGCATATGCTGAAGTCAGAAACGACTGAAGCCCATTTGGACCCAAGTGT
CTTCGAGCTACCAGTTTATAAAGGCCAATCACTTCAATACCGTGTACCCACTGCATTCCCTAAAGTGCTG
GATTTAAGCAACAATAAATTCACTGGTGAGATACCCCTGGATATTGGTCAATTGAAAGGCCTTCTGTCAG
TCAATTTGAGCTTCAACGACTTCACAGGACAGATACCACAATCAATATGCAATCTCACAAAACTGCAGGA
GCTAGATTTGTCCAGCAACTATCTCACAGGTGGTATCCCAGCTGCATTGAACAACCTGAACTTCCTTTCA
GCATTCAACATTTCACACAATGACCTAGAAGGGCCTATTCCATCTGGAGGCCAGTTTAATACATTTCAAA
ATTCTAGTTTCGATGGGAATCAAAAGCTCTGTGGCTCTATGCTCACTCATAAATGTCGTCCAGGATCAAC
ACCTTTAGTTCCCAGAAAACAAGGCAATAAGAAGGCCATTTTTGCAATTGCATTTGGTGTGTTCTTTGGA
GGTATTGCTGTTCTTTTGTTGCTGGGGCGTCTCCTTGTCTCAGACCGGATGAAAGGTTTTATAGCAAAAA
ATCGAAGGGAGAATAACGGAGGTAATGAAGCAACTTCATTCTACTCCAGTTCAGTGCAAACACTAGTGGC
GATGCGGATGCCACAAGGAAAGGGAGAAGAAAACAAGCTCAAATTCACCGACATTGTGAAAGCTACAAAC
AACTTTGACAAGGAGAACATCATAGGATGTGGAGGTTATGGATTAGTCTACAAGGCAGAGCTACCTGATG
GTTCCAAGCTTGCAATTAAAAAACTCTACGATGAAATGTGTCTGATGGAAAGGGAGTTCACTGCAGAGGT
TGATGCTCTCTCCATGGCACAACATGAAAACCTTGTACCGCTGTGGGGTTACTGCATTCAGGGGAACTTA
AGGTTTCTCGTATATTCCTATATGGAGAATGGCAGCCTGGATGACTGGCTCCATAACAGAGATGATGATG
CTAGCTCATTTCTTGACTGGTCGGCGCGGCTCAAGATCGCACAAGGAGCAAGCTTGGGTCTTTCTTATAT
TCATGATGTCTGCAAGCCTCATATCGTCCACCGTGACATAAAGTCCAGTAACATCCTACTGGACAAAGAA
TTCAAAGCTTATGTTGCCGATTTTGGGCTAGCCAGATTGATCCTTCCCAACAAAACTCATGTTACAACTG
AGTTGGTCGGCACGATGGGTTACATCCCCCCCGAGTATGGGCAAGCATGGGTTGCTACTTTAAGAGGTGA
TGTATACAGTTTTGGAGTAGTCTTGCTTGAGCTGCTCACAGGAAGGAGACCTGTTCCAGTCCTGAGTACA
TCAAAAGAACTTGTCCCATGGGTTCTACAGATGAGGTCTGAGGGTAAGCAGACTGAAGTCTTGGATCCAA
CACTTCGACGAACAGGAAATGAAGAGCAAATGCTGAAAGTGCTTGAAACCGCTTGCAAGTGTGTTGATAA
CAATCAATTCAGAAGGCCAGCTATCATAGAAGTGGTCTCCTCCCTGGCCAGTACAGAGGCTGACCCATAG
>TaPSKR20D	TraesCS6D03G0253500.1
ATGCAGACACTCCAGCTTCCCAACAAGACACACAGTAAGATATCGCACATACCTTCCCTTGGCCTTGCTC
TTGTGCTGCTGATATGCTTGGCCGCTCCTACCAGTTCCTGCACCGAGCAGGAGAAGGGCTTCCTTCTCCA
GTTCCTAGCCGGGCTTTCACAAGACGGTGGTCTTGCTGCCTCCTGGCACCATGGCACGGATTGCTGCCAG
TGGGAAGGGATCACTTGCAGGCAAGATAGGACGATCACCGATGTCTTGCTGGCCTCAAAGGGCCTTGAGG
GGCACATCTCAGGGTCCCTTGGGAACCTAACCGGGCTGCAGCATCTTAACCTCTCCCACAACTCACTGTC
CGGTGGTCTGCCACTGGAATTGGTATCGTCCAGCATCATTGTCCTTGACATCAGCTTTAATCAGCTCAAC
GGAACACTGCTAGAGCTGCCAACATCGACCGCTGCCTGGCCACTCAAGGTATTGAACATCTCGAGCAACT
TGTTTACAGGACAGTTGCAATCCACCACATGGAAAGTGATGAAGAATCTGGTCACGCTCAATGCAAGCAA
CAATAGCTTTACTGGGCAGATACCAACTCATTTCTGTAATACCTCACCATCCTTCTCTGTGCTTGATCTG
TGTTTCAACCGCTTCAGTGGCAGCATCCCCCAAGGCCTTGGTGGTTGTTCAAAGCTGAGAGAGCTCAGGG
CTGGGTACAACAACCTCAGTGGAACAGTCCCGGATGAAGTGTTCAATGCTACTTCGCTGGAATACCTGTC
TTTTTCTAACAATGATTTACATGGAGTTCTTGATGGTGCACACATACTCAACCTCAGAAATCTGTCTACC
CTTGATCTAGGAGGAAACAATTTCGGTGGCAACATTCCAGATTCCATAGGCCAGCTCAAGAAATTGGAGG
AGCTCCATTTGGACAACAACAAATTGTCAGGGGAGCTGCCATCAGCTCTAAGCAACTGCACAAATCTCAT
AACAATTGACCTCAAGAAAAACAATTTCAATGGACAGCTCACCAAGGTCAATTTCTCCAACCTGCCCAAT
CTAAAAACATTAGACCTTCTAGAGAACAACTTCACTGGCACAATTCCAGAAACTATATACTCTTGCAGCA
ATCTGACAGCACTGCGGCTGACTCGCAACCATTTAGATGGGCAGCTTTCACCACGAATTGGCGATCTGAA
GTACCTCAGCTTCCTATCACTTGCTGAAAATTCTTTCAGAAACATCACAAATGCACTTCGGATCCTTAAG
AGCTGCAGGAACCTTACCACCCTGCTTATCGGGGGAAATTTCAGGGGAGAGCTCATGCCAGAGGATGACA
TTCTTGATGGTTTTCAGAATCTTCAGGTTCTTGCGATAAATGGGTGCTCATTGTTGGGAAAAATACCTCG
TTGGTTATCAAAGATAACAAACTTGGAAATGTTATTTTTACATAGCAATCAACTTACTGGGCCGATACCT
GACTGGATCAGCAGCCTAAATTTCCTCTTCTGCCTAGACATAAGTAATAACAGCCTCACCGGGGAAATTC
CAACAGCACTGATGGATATGCACATGCTGAAGTCAGAAATGACTAAAGTCCATTTGGATCCAAGTATCTT
TGAGCTTCCAGTTTATACAGGCCCTTCATTTCAATACCAATACCGTGTACCCACTGCATTCCCTAAATCG
CTGGATTTAAGCAACAATAAATTCACTGGTGAGATACCCTTGAATATCGGTCAGTTGAAAGGCCTCCTGT
CAGTCAATTTGAGCTTCAACGACTTGACAGGACAGATACCACAATCAATATGCAAGCTCACAAAACTGCA
GGAGCTAGACTTGTCCAGCAACAATCTCACAGGTGGTATCCCAGCTGCATTGAGCAACCTGAACTTTCTT
TCAGCATTCAACATTTCACACAATGACCTAGAAGGGCCTATTCCATCTGGAGGCCAGTTTAATACATTTC
AAAATTCTAGTTTTGATGGGAATCCAAAGCTCTGTGGCACTGTGCTCACTGAGAAATGTCGTCCAGGATC
AACACCTTTAGTTCCCAGAAAACAAGGAGATAAGAAGGCCATTTTTGCAATTGCATTTGGTGTGTTCTTT
GGAGGTATTGCTATTCTTTTGTTGCTGGGGCGTCTCCTTGTCTCAGTCGGGATGAAAGGTTTTACAGGAA
AAAATCGATGGGAGAATAACGAAGGTAATGAAGGAACTTCATTCTACTCCAGTTCAGTGCAAACACTAGT
GGCGATGCGGATGCCACAAGGAAAGGGAGAAGAAAACAAGCTCCAATTCACCGACATTGTGAAAGCTACG
AACAACTTTGACAAGGAGAACATCATAGGATGTGGAGGTTATGGATTAGTCTACAAGGCAGAGCTACCTG
ATGGCTCCAAGCTTGCAATTAAAAAACTCTACGATGAAATGTGTCTGATGGAAAGGGAGTTCACTGCAGA
GGTTGATGCTCTCTCCATGGCACAACATGAAAACCTCGTACCGCTGTGGGGTTACTGCATCCAGGGGAAC
TCAAGGTTCCTCATATATTCCTACATGGAGAATGGCAGCCTGGATGACTGGCTCCATAACAGAGATGATG
GTGCTAGCTCATTTCTTGACTGGCCGACACGGCTCAAGATTGCACAAGGAGCAAGCCTGGGCCTTTCTTA
TATTCATGATGTCTGCGAGCCTCATATCGTCCACCGTGACATTAAATCCAGTAACATCCTACTGGACAAA
GAATTCAAAGCTTATGTTGCAGATTTTGGGCTAGCCAGATTGATCCTTCCCAACAAAACTCATGTTACAA
CTGAGTTGGTCGGCACTATGGGTTACATCCCTCCCGAGTACGGGCAAGCATGGGTTGCTACTTTGAGAGG
TGATATATACAGTTTTGGAGTAGTCTTGCTTGAGCTGCTCACAGGAAGCAGACCTGTTCCAGTCCTGTCT
ACATCAAAAGAACTTGTCCCATGGGTTCGACAGATGAGATCTGAGGGTAAGCAGACTGAAGTCCTGGATC
CAACACTTCGAGGAAGAGGATATGAAGAGCAAATGTTGAAAGTGCTTGAAACCGCTTGCAAGTGTGTTGA
TAACAATCAATTCAGAAGGCCAGCTATCACAGAAGTTGTCTCCTCCCTGGCCAGTATAGAAGCTGACCCA
TAG
>TaPSKR21A	TraesCS6A03G0296700.1
ATGCAGACACTTCATTTTTCCAGCAAGGCTTACAGCAAGATACTGCACATACCTTCCCTTGGCCTTGCTC
TTGTGCTGCTGATCGGATTGGCCTCTCCTACCAGTTCCTGCAGAGAGCAGGAGCAGGGCTCCCTTCACCA
GTTCCTTGCCGGGCTCTCACAACACGGTGGCCTCGCTGCGTCCTGGCAGCATGGCACGGATTGCTGCCAG
TGGGAAGGGATCACCTGCAGTACAGATGGGATTGTTACGGATGTCTTGCTGGCTTCTAGGAGTCTTCAGG
GGCACATCTCAGCTTCTCTTGGGAATCTCACTGGATTACTGCGCCTCAACCTGTCAAACAATCTGCTATA
CGGTGGCCTACCGCAGGAATTGATGTCATCCGGCAGCATCGTCGCCATAGACGTCAGCTTTAACCGCCTC
AGTGGAGATCTGCAAGAGTTATCATCTTTGACTCCTCCCCGGCCACTGAAGGTACTGAACATCTCGAGCA
ATTTGTTTACAGGACAATTTCCGTCCTCCACATGGCAAGTGATGAAAAATTTGGTCGCACTCAATGCCAG
CAAGAACAGCTTTACTGGGCAGCTGCCAAGTCATTTATGCACCAGTTTGCCATTGCTCACTGTGCTTGAA
CTCTGTTACAACCTATTCAGTGGAAGAATTCCGTCTGGACTTGGTAGTTGTCCCAAGCTCAGAGTGCTCA
AGGTTGGCCACAACAACCTTAGTGGGCCTCTACCAGATGAACTTTTTAATGCTAGCTCGTTGGAGTACCT
CTCTTTCCCCAAGAATACTTTACAAGGAACACTTGAAGATGCACGTATTGTCAGTCTCAGTAATCTCATA
ACCCTTGATCTTGGAGAGAACAATTTCAGTGGAAAGGTGCCAGAATCTATAGGTCAGCTTCACAGATTGG
AGGAGCTCCATTTGAACAATAACAACATGTCTGAGGATCTACCATCAACCCTGAGCAACTGCACAAATCT
CATAACCATTGACCTCAAGAACAACTTGTTCTCTGGAGAGCTCGACAAGGTCAACTTCTCCAATCTACCC
AATCTAAAAACTTCAGATCTTGGGTGGAACAACTTCACCGGAAAAATTCCAGAAAGCATCTATTCGTGCA
GCAACGTAACTGCACTTCGGCTATCCTTCAATAATTTCCATGGCCAGCTGTCAGAAAAAATAGGCAATCT
GAAATCCCTCTCATTCCTATCACTTGTTAACAACAATCTTACAAATATCACAAGTACACTTCCGATACTT
GCAAGATCCAAGAGTCTCACCACCCTTCTTATTGGGCTCAACTTCATGAATGAGACCATGCCAGACGATG
ACATCATTGTCAGTTTTGAGAATCTTCAGGTTCTAGCAATAACAGATTGCTCACTGTTGGGGAAAGTACC
ACATTGGTTATCAAAGCTGACAAATTTGGAGATGTTATTTTTAGAAAACAATCAATTAACAGGACAGATA
CCTTACTGGATCAACAGCCTAAAATTCCTCTTCTATCTAGACATATCAAATAATAGCATGACAGGGGAAA
TCCCAGCAGCCTTAATGAAGATGCCAATGCTAAGATCAGAGAATAATGCAACCCATTTGGACCCCAGATT
CTTTGAGCTACCAATTTATGTAGCTCCATCACTTCAATACCGGTTACCAATGGCTTTCCCAAAAGTGCTG
GATCTAAGTAACAATAAATTAACTGGTGAGATGCCCTTGGAGATTGGTCAGTTGAAAGCCCTCTGTTCAC
TCAATTTCAGCTTCAATGACTCAAAAGGACAGATCCCACAATCAATATGCAACCTCACAAACCTGCAGGT
GTTAGACTTGTCGACCAACAACCTCACAGGTGGAATCCCAGCTGCATTGAACAGCCTGCATTTCCTTTCA
GCATTCAACATTTCTAACAATGACCTAGAAGGGCCTATTCCATCTGGAGGTCAGTTTAATACGTTTCAGA
ACTCTAGTTTCGATGGGAATCCAAAGCTCTGTGGCTCTATGCTAATTCACAAATGTGGTTCGGCTTCACC
ACCTCTGATCCCCTCCAAAGAACGGCATAAGAAGGCTCTTTTTGCAATTACATTTGGAGTGTTCTTTGGA
AGCATTGCTGTTCTTTTGTTGCTGGGGCGTCTCCTTGTCTCAATCAGAGTCAATGGTTTTACAGTAAAAA
ATACAACAGACAAGAACAATGGATATATCGAATCAACTTCATCCAACTCCAGTTCAGAGCAAACATTGGT
AGTGATGTCACGAGGCAAGGGAGAAGAAAGCAAGCTCAAATTCACTGACATTTTGAAAGCTACACACAAT
TTTGACAAGGAGAACATCATTGGATGTGGAGGTTATGGATTAGTATACAAGGCAGAGCTATGTGATGGCT
CGAAGCTGGCAATAAAAAGGCTCAGCGATGAAATGTGTCTTATGGAAAGAGAGTTCAGTGCAGAGGTTGA
TGCTCTCTCCATGGCACAACATGAAAATCTTGTACCTCTGTGGGGTTACTGCATCCATGGAAACTCAAGG
CTCCTCATATATTCCTACATGGAGAACGGCAGCCTGGATGATTGGCTTCATAACAGGGATGACGATGGTA
GCTCATGTCTTGACTGGCCAACTCGGCTGAAGATCGCGCAAGGAGCAAGCCTTGGCCTTTCTCATATCCA
TGATGTCTGCAAGCCTCAAATTGTCCACCGTGACATCAAATCCAGTAACATCCTACTGGACAAAGAATTT
AAAGCTTATGTTGCAGATTTTGGGCTAGCCAGATTGATCCTTCCCAACCAAACGCATGTTACAACTGAGT
TGGTCGGCACTATGGGTTACATTCCCCCCGAATATGGGCAAGCATGGGTTGCTACGTTGAGAGGTGATAT
GTACAGTTTTGGAGTAGTCCTGCTTGAGCTGCTCACTGGAATGCGGCCTGTTTCAGTCCTATCTACATCA
AAAGAACTTGTCCCATGGGTGCTCGAGATGAGGTCCAAGGGAAAGCAAGTTGAGGTCCTGGATCCAACAC
TTAGAGGCGCAGAATATGAAGAACAAATGCTGAAGGTGCTTGAAGCTGCTTCCAAATGTGTCGACCACAA
TCAATTCATGAGGCCAACCATCATGGAAGTAGTCTCCTGCCTGGCCAGTATAGATGCTGAGCCGCAGATG
CAAAGATCAGCCAAGATACGATAA
>TaPSKR22A	TraesCS6A03G0296900.1
ATGCAGACACTCCATTTTCCTAACAAGACATACAGCAAGATATTGCACATACCTTCCCTTGGCCTAGCTC
TTGTGCTGCTGATATGCTTGGCCTCTCCTACCAGTTCCTGCACGGAGCAGGAGAAGGACTCCCTTCTCCA
GTTTCTCGGCGGGCTCTCACAACACGGTGGCCTCGATGCGTCCTGGCAGCATGGCACGGCTTGCTGCCAG
TGGGAAGGGATCACCTGCAGCACAGATGGGATTGTTACGGATATCTTGCTGGCTTCTAGGAGTCTTCAGG
GGCACATCACACCTTCTCTTGGGAACCTCACTGGATTGCTGCGCCTCAACCTGTCAAACAATCTGCTATC
TGGTGGTGTACCACAGGAACTGGTATCCTCCAGAAGCATCCTCATCGTAGACGTCAGCTTTAACCGTCTC
AGAGGAGACCTACACGAGTTGTCATCTACCCATGCCCGGCCACTGAAGGTACTGAACATCTCAAGCAATT
TGTTTACAGGACAGTTTCCGTCCTCAACATGGCAGGTGATGAAGAATCTGGTTGCACTCAATGCCAGCAA
CAACAGCTTTACTGGGCAGCTACCAACTCATTTTTGTGCCAGCTCGCCATCTTTGGCAGTGCTTGAACTC
TGCTACAATCAATTCAGAGGGAGCATTCCCCCTGAATTTGGTAGCTGCTCCATGCTCAGAGTGCTCAAGG
TTGGCCACAACCGCCTCAGTGGGACTCTCCCAGATGAACTTTTCAATGCTACCTTGTTAGAATATGTCTC
CTTCCCCGGGAACGGTTTACAAGGAACACTTGAAGGCTCACATATTGGGAAACTCAGTAATCTGAGTACT
CTTGATCTTGGAGAGAACAGCATCACTGGCAAGATTCCAGAATTTATAGGTCATCTAAAGAGATTAGAGG
AACTCCGTTTAAACAACAACCTCATGTATGGGGAGCTGCCATCGACTCTGAACAACTGCACAAATCTCAT
AACCATTGACTTCAAGAACAACAATTTCAGTGGAGAACTCGCCAAGGTTAATTTCTCCAACCTACCCTAT
CTAAAAACTTTAGATCTTAGGAACAACAGCTTCAGAGGCAAAATTCCGGAAAGCATCTACTCCTGCAGCA
ATCTAACTGCACTTGGGCTATCTTTCAATAATTTCCATGGCCAGCTGTCAGAAAAAATAGGCAACCTGAA
GTACCTCTCATTCCTATCACTTGTTAAAAACAATCTTACAAATATCACAAGTGCACTTCATCTACTTAGG
AGCTCCAAGAATCTCACCACCCTTCTTATTGGGCTCAACTTCATGAAAGAGACCATGCCAGATGATGACA
GAATTGCCGGTTTTGAGAATCTTCAAGTTCTAGCAATAGCAGGTTGCTCATTGTTGGGAAAAATACCCCA
TTGGCTATCAAAGCTAGAAAAGTTGGAGATATTATTTTTACAAGACAATCAGCTAACAGGGCAGATACCT
GACTGGGTCAGTAGCCTAAAATTCCTCTTCTATCTAGACATATCAAATAACAGCATGATGGGGGAAATCC
CAACAACCTTAATGCAGATACCAATGCTAAGATCAGATAATACTGCAACCCATTCGGACCTCAGATTCTT
TGAGTTACCAATTTATCTAGCTCTGTCACTTCAATACCGCGTACCAATGGCTTTCCCTAAAGTACTGGAT
CTAAGTAGCAATAAATTTAGTGGTAAGATACCCTTGGAGATTGGTCAGTTGAGAGCCCTCTGTTCACTCA
ATTTCAGCTTCAATGACTTGACAGGACAAATCCCACAATCATTATCCAATCTCACAAGCCTGCAGGTATT
AGACTTGTCGACCAACAACCTCACAGGTGGAATCCCAACTGCATTGAACAGCCTGCATTTCCTGTCAGCA
TTCAACATTTCTAACAATGACCTAGAAGGGCCTATTCCATCTGGAGCTTCACCACCTCTGATCCACTCAA
AACTACGACATAGGAAGGCCCTTTTTGCAATCACATTTGGAGTGTTCTTTGGAAGCATTGCTGTTCTCTT
GTTGCTGGGGCGTCTCCTTGTCTCGATCAGAGTCAATGGTTTTACCACCAAAAATACAAGGGAGAAGAAC
AATGGAGATGCCGAATCAACTTCATTCAACTCCAGTTCAGAGCAAACATTGGTAGTGATGTCACGAGGCA
AGGGAGAAGAAAGCAAGCTCAAATTCACTGACATTTTGAAAGCTACAAACAATTTTGACAAGGAGAACAT
CATTGGTTGTGGAGGTTATGGATTAGTATACAAGGCAGAGCTACCTGATGGCTCCAAGCTGGCAATCAAA
AAGCTCAACAGTGAAATGTGTCTTATGGAAAGAGAGTTCAGTGCAGAGGTTGATGCTCTTTCCAATGCAC
AACATGAAAATATTGTGCCGCTGTGGGGTTACTGCATCCAGGGAAACTCAAAGCTCCTCATATATTCCTA
CATGGAAAACGGCAGCCTGGATGATTGGCTTCATAACAGGGATGACGAAGCTAGCTCATGGCTTGACTGG
CCAACTCGGCTGAAGATCGCGCAAGGAGCAAGCCTTGGCCTTTCCCATATCCATGATGTCTGCAAGCCTC
AGATTGTCCACCGTGACATCAAATGCAGTAATATCTTACTGGACAAAGAATTTAAAGCTTATGTTGCAGA
TTTTGGGCTAGCCAGATTGATCCTTCCCAACCAAACTCATGTTACGACTGAGCTGGTCGGTACTATGGGT
TACATTCCCCCTGAGTATGGGCAAGCATGGGTTGCTACGTTGAGAGGTGATATGTACAGTTTTGGAGTAG
TCATGCTTGAGCTGCTCACTGGAATACGACCTGTCTCAATCCTATCAACGTCAAAAGAACTTGTCCCATG
GGTGCTGGAGATGAGGTCTGAGGGGAAGCAGGTTGAGGTCCTGGATCCAACACTTCGAGGCACAGGATGT
GAAGATCAAATGTTAAAGGTGCTTGAAGCTGCTTCCAAATGTGTCGACCACAATCAATTCATGAGGCCAA
CCATCATGGAAGTTGTCTCCTGCCTGGCCAGTATAGATGCTGACCCGCAGATGCGAAAATCAGCCAAGAT
ACAATAA
>TaPSKR23A	TraesCS6A03G0611300.1
ATGCGACGCACTACCACATGGCCAAGCTGTTTCATCCTATGGTGCTTGTCCGTGCAGCTTCTCTTGCTGT
CTCCGGTGTACTCCCTCAACCAAAGCTCCTGCAACCCAGATGATTATGGTGCACTGGAAGGCTTCCTGAG
AGGTGTCACCGGAGGCATCAGCGGCTGGACGCTCTCAAACACGACCTCCGAAGTGGCCAACCGCTGTGCA
TGGGTGGGCGTCACATGCGACGCCGGCGGCCGGGTCATCAGGCTGGACCTCCATGGCAGGAAACTCAAGG
GCGAGCTGGCACCTTCGCTCGCACAACTGGGCCATCTCCAGTGGCTCAACCTCTCCGATAACAACCTCCG
TGGTGCCATCCCAGCACCCCTCCTTCAGCTCCATAGACTGCAGCGGCTCGACGTAAGCAACAACGAGCTT
TCTGGCACATTCCCGGCCAACGTCTCGCTCCCGGTGATTGAGGTCTTCAACATATCGTTCAACTCGTTCA
GCGGCACCCATCCCACACTCCATGGTTCAGCGCAGCTCACGGTGTTCGATGCAGGGTACAATATGTTCAC
CGGGAGAATTGATTCAAGCATCTGTGAGTCATCTCGAGTGATCCGTGTGATAAGATTCACTTCGAATCTC
TTTGCCGGGGAACTGCCGGAAGGCTTTGGAAACTGCATAAAGCTCGAGGAGCTATATGCCGAGCTCAACA
GCATCTCCGGGAGCTTGCCAGACGACCTATTCAAGTTGCAATTTCTGAAGAATTTGACTCTGCAGGAGAA
TCAGCTCACTGGTAGGATGAGCCCGAGGTTTGGCAATCTGTCCAGCCTTGCTCAGCTGGACATTTCTTTT
AATTCCTTCTCTGGACACCTTCCAGATGTTTTTGGTAGGCTTGGCAAGTTAGAGTACTTCTCTGCACAGT
CCAACCTCCTCAGAGGCCCGTTGCCTGCTTCATTGTCTCAATCGCCATCATTGAAGATGTTGTACTTGCG
GAACAATTCACTGAATGGAAGGATCAACCTCAATTGCTTGAAGATGACACAACTGAGCTCACTTGACCTT
GGGACAAATAAGTTTATTGGCACAATTGATAGCTTGTCAGATTGCCATCGTCTCAGAAGCCTAAATCTTG
GCACAAATAACCTCAGTGGCGAAATACCAGCTGATTTTAGAAAGCTTCAGTTTTTGTCCTACATCTCACT
TTCGAACAACAGCTTCACAAATGTTTCCTCGGCATTATCTGTCCTTCAAGACTGTCCAAGCCTAACAAGC
CTTGTGTTGACAAAGAACTTCCATGATGGGAAGGCCTGGCCGATGACTGGAATACATGGCTTTCATAAGA
TCCAGGTGTTTGCCATTGCTAATAGCCATCTTTCAGGAGCAATACCACCATGGTTAGCTAATTTCAGAGA
ATTGAAGGTCCTAGATTTGTCATGGAATCAACTGTCTGGGGATATTCCTGCATGGATTGGTGATCTCGAG
TTTCTATTCTATGTGGATCTTTCTAACAATTCACTTACAGGGGTAATACCAAACAGTTTCTCGAGCATGA
AGGGACTTCTTACATTCAACAGCTCACAGCAATCCACAGAGACTGATTATTTTCCTTTCTTCATTAAAAG
GAACAAAACAGGCAAAGGGTTGCAGTACAAACAGGTTAGCAGCTTTCCACCGTCTCTAATTCTCAGCCAT
AACAAGCTCATAGGTGCCATATTGCCGGGCTTTGGAAGCCTCAAGAACCTGTATGTCTTGGACCTCAGCA
ACAACAATATTTCTGGTATCATTCCTGATGAGCTATCAGGCATGTCTAGCTTGGAATCCTTGGATTTGTC
ACATAACAATCTCACCGGAAGCATTCCCTATTCATTGACAAAGTTGAATTTTCTATCAAGCTTCAGTGTG
GCATACAATAATCTGATGGGCACAGTTCCATTAAGAGGGCAATTCTCAACATTCACTGGTTCTGATTATG
AGGGGAACCCCAACCTTTGTGGCACCCGCTTTGGCTTATCCCCATGTCAGTCCAATCATGCTCCCATCAT
CTCTGCAACGGGAAATCGGAAGAACAAGGGTCTCATATTAGGAATAATTATTGGCATTGCAATTGGAGCA
GCAATGGTTTTGTCTGTTGCTGTTGTACTTGCGTTGAAGAGAAGCTTCAGAAGGCAGGATCATATAGTTA
AGGCTGTTGTGGATACAAATGTAGCATTCGAATTGGCACCAGCGTCACTGGTACTTCTGTTTCAGAACGA
AGATGATGACAAGGCATTGACTATCAGTGACATTTTGAAATCTACAAACTACTTTGATCAGGCTAACATC
ATTGGTTGTGGTGGGTTTGGTCTAGTGTACAAGGGAACATTGCCAGATGGAGCAAAGATCGCCATCAAAA
GACTATCGGGTGATTTTGGCCAGATGGAGAGGGAGTTCAAAGCAGAAGTGGAAACTTTATCAAAAGCTAA
GCATCCTAATCTTGTGCTTCTACAAGGTTACTGCAGGAATGGCAGTGACAGGCTCCTGATCTACTCTTAC
ATGGAGAATGGCAGCCTAGACCACTGGCTTCATGAAAAGCCTGATGGCCCATCCAGATTAAACTGGCAGA
GAAGGCTTCAGATAGCCAAAGGAGCGGCACGAGGTTTGGCATACCTGCACTTGTCATGCGAACCTCACAT
ACTACACCGTGATATCAAGTCAAGCAACATACTCCTGGATGAGAATTTTGAAGCTCAATTGGCTGATTTT
GGGCTTGCTCGGCTAATTTGTCCCTATGATACACATGTGACAACTGACCTAGTTGGCACACTGGGTTACA
TCCCCCCTGAGTATGGCCAGTCTTCAGTAGCCACTTTCAAAGGTGATGTGTATAGTTTTGGCATTGTTCT
TCTGGAGTTATTAACAGGAAAGAGGCCTGTTGATATGTGCAAGAGGAAGGGAGCTAGGGAGTTGGTCTCA
TGGGTTATGCACATGAAAGGAGAACACCGTGAAGCCGACGTATTGGACCGTGCAATGTATGACAAGAAAT
TTGAGATGCAAATGATGAAGATGATTGATATTGCATGTTTGTGCATTAGTGAGTCACCTAAACTGAGGCC
ATTAACCCATGAATTAGTGCTATGGCTTGACAACGTTTGTGCTAGCAGTGAAGCAACAAAGTGA
>TaPSKR23B	TraesCS6B03G0761400.1
ATGGGGCATCTCTTGATGCAACGCACTGCCACATGGCCAAGCTGTTTCATCCTGTGGTGCTTGTCCGTGC
AGCTTCTCTTCCTGTCTCCGGTCTACTCCCTCAACCAAAGCTCCTGCAACCCAGATGATTATGGTGCACT
GGAAGGCTTGCTGAGAGGTGTCACCGGAGGCATCAGCGGCTGGACGCTCTCAAACACGACCTCAGAAGTG
GCCAACTGCTGTGCATGGGTGGGGGTCACATGCGACGCCAGCGGCTGGGTCATCAGGCTGGACCTCCATG
GCAGGAAACTCAAGGGCGAGCTGGCACCTTCGCTCGCACAACTGGGCCATCTCCAGTGGCTCAACCTCTC
CGATAACAACCTCCGTGGTGCCATCCCTGCACCCCTCGTTCAGCTCCATCGGCTGCAGCGGCTCGATGTG
AGCAACAACGAGCTCTCTGGCACATTCCCGGCCAACGTTTCGCTCCCGGTGATTGAGGTCTTCAACATAT
CCTTCAACTCATTCAGCGGCACCCATCCCACACTCCATGGTTCATCGCAGCTCACGGTGTTCGACGCAGG
CTACAATATGTTCACCGGGAGGATTGATTCAAGCATCTGTGAGTCATCTCGAGTGATCCGTGTGATGAGA
TTCACATCGAATCTCTTTGCCGGGGAACTGCCGGAAGGCTTTGGAAACTGCACAAAGCTCGAGGAGCTAT
ATGCCGAGCTCAACAGCATCTCCGGGAGCTTGCCAGACGGCATATTCAAGTTGCAATTTCTGAAGAATTT
GTCTCTGCAGGAGAATCAGCTCACTGATAGGATGAGCCCGAGGTTTGGCAATCTGTCCAGCCTTGCTCAG
CTGGACATTTCTTTTAATTCCTTCACTGGACACCTTCCAGATGTTTTTGGTAGGCTTGGCAAGTTAGAGT
ACTTCTCTGCACAGTCCAACCTCTTCAGAGGCCCATTGCCTGCTTCATTGTCTCAATCACCATCATTGAA
GATGTTGTACTTGCGGAACAATTCACTGAATGGAAGGATCAACCTCAATTGCTTGAAGATGACACAACTG
AGCTCACTTGACCTTGGGACAAATAAGTTTATTGGCACAATTGATAGCTTGTCAGATTGCCATCATCTCA
GAAGCCTAAATCTTGGCACAAATAACCTCAGTGGCGAAATACCAGCTGATTTTAGAAAGCTTCAGTTTTT
GTCCTACATCTCACTTTCGAACAACAGCTTCACAAATGTTTCCTCGGCATTATCTGTCCTTCAAGACTGT
CCAAGCCTAACAAGCCTTGTGTTGACAAAGAACTTCCATGATGGGAAGGCCTGGCCGATGACTGGAATAC
ATGGCTTTCATAAGATCCAGGTGTTTGCCATTGCTAATAGCCATCTTTCAGGAGCAATACCACCATGGTT
AGCTAATTTCAGAGAATTGAAGGTCCTAGATTTGTCATGGAATCAACTGTCTGGGGATATTCCTGCATGG
ATTGGTGATCTCGAGTTTCTATTCTATGTGGATCTTTCTAACAATTCACTTACAGGGGTAATACCAAACA
GTTTCTCGAGCATGAAGGGACTTCTTACATTCAACAGCTCACAGCAATCCACAGAGACTGATTATTTTCC
TTTCTTCATTAAAAGGAACAAAACAGGCAAAGGGTTGCAGTACAAACAGGTTAGCAGCTTTCCACCGTCT
CTAATTCTCAGCCATAACAAGCTCATAGGTGCCATATTGCCGGGCTTTGGGAGCCTCAAGAACCTGTATG
TATTGGACCTCAGCAACAACAATATTTCTGGTATCATTCCTGATGAGCTATCAGGCATGTCTAGCTTGGA
ATCCTTGGATTTGTCACATAACAATCTCACCGGAAGCATTCCCTATTCATTGACAAAGTTGAATTTTCTA
TCAAGCTTCAGTGTGGCATACAATAATCTGATGGGCACAGTTCCATTAAGAGGGCAATTCTCAACATTCA
CTGGTTCTGATTATGAGGGGAACCCCAACCTTTGTGGCACCCGCTTTGGCTTATCCCCATGTCAGTCGAA
TCATGCTCCCATCATCTCTGCAACGGGAAATCGGAAGAACAAGGGTCTCATATTAGGAATAATTATTGGC
ATTGCAATTGGAGCAGCAATGGTTTTGTCTGTTGCTGTTGTACTTGCGTTGAAGAGAAGCTTCAGAAGGC
AGGATCATATAGTTAAGGCTGTTGTGGATACAAATGTAGCATTCGAGTTGGCACCAGCGTCACTGGTACT
TCTGTTTCAGAACGAAGATGATGACAAGGCATTGACTATCAGTGACATTTTGAAATCTACAAACTACTTT
GATCAGGCTAACATCATTGGTTGTGGTGGGTTTGGTCTAGTGTACAAGGGAACATTGCCAGATGGAGCAA
AGATCGCCATCAAAAGACTGTCGGGTGATTTTGGCCAGATGGAGAGGGAGTTCAAAGCAGAAGTGGAAAC
TTTATCAAAAGCTAAGCATCCTAATCTTGTGCTTCTACAAGGTTACTGCAGGAATGGCAGTGACAGGCTC
CTGATCTACTCTTACATGGCGAATGGCAGCCTAGACCACTGGCTTCATGAAAAGCCTGATGGCCCATCCA
GATTAAACTGGCAGAGAAGGCTTCAGATAGCCAAAGGAGCGGCACGAGGTTTGGCATACCTGCACTTGTC
ATGCGAACCTCACATACTACACCGTGATATCAAGTCAAGCAACATACTCCTGGATGAGAATTTTGAAGCT
CAATTGGCTGATTTTGGGCTTGCTCGGCTAATTTGTCCCTATGATACACATGTGACAACTGACCTTGTTG
GCACACTGGGTTACATCCCCCCTGAGTATGGCCAGTCTTCAGTAGCCACTTTCAAAGGTGATGTGTATAG
TTTTGGCATTGTTCTTCTGGAGTTATTAACAGGAAAGAGGCCTGTTGATATGTGCAAGAGGAAGGGAGCT
AGGGAGTTGGTCTCATGGGTTATGCACATGAAAGGAGAACACCGTGAAGCCGACGTATTGGACCGTGCAA
TGTATGACAAGAAATTTGAGATGCAAATGATGAAGATGATTGATATTGCATGTTTGTGCATTAGTGAGTC
ACCTAAACTGAGACCATTAACCCATGAATTAGTGCTATGGCTTGACAACATTTGTGCTAGCAGTGAAGCA
ACAAAGTGA
>TaPSKR23D	TraesCS6D03G0527900.1
ATGGGGCATCTCTTGATGCAACGCACTGCCACATGGCCAACCTGTTTCATCCTATGGTGCTTGTCCGTGC
AGCTTCTCTTGCTGTCTCCGGTCTACTCCCTCAACCAAAGCTCCTGCAACCCGGATGATTATGGTGCACT
GGAAGGCTTCCTGAGAGGTCTCACCGGAGGCATCAGCGGCTGGACGCTCTCAAACACGACCTCGGAAGTG
GCCAACTGCTGTGCATGGGTGGGCCTCACATGCGATGCCGGGGGTCGGGTCATCAGGCTGGACCTCCATG
GCAGGAAACTCAAGGGAGAGCTGGCACCTTCGCTCGCGCAGCTGGACCATCTCCAGTGGCTCAACCTCTC
CGACAACAACCTCCGTGGTGCCATCCTGGCACCCCTCCTTCAGCTCCATAGGCTTCAGCGGCTCGACGTA
AGCAACAACGAGCTCTCTGGCACATTCCCGGCCAACGTGTCGCTCCCGGTGATTGAGGTCTTCAACATAT
CCTTCAACTCGTTCAGCGGCACCCATCCCACACTCCATGGTTCATCGCAGCTCACGGTGTTCGACGCAGG
CTACAATATGTTCACCGGGAGGGTTGATTCAAGCATCTGTGAGTCATCTCGAGTGATCCGTGTGATAAGA
TTCACATCGAATCTCTTTGCCGGGGAACTGCCGGAAGGCTTTGGAAACTGCACAAAGCTCGAGGAGCTAT
ATGCCGAGCTCAACAGCATCTCCGGGAGCTTGCCAGACAACATATTCAAGTTGCAATTTCTGAAGAATTT
GTCTCTGCAGGAGAATCAGCTCACTGGTAGGATGAGCCCGAGGTTTGGCAATCTGTCCAGCCTTGGTCAG
CTGGACATTTCTTTTAATTCCTTCTCTGGACACCTTCCAGATGTTTTTGGTAGGCTTGGCAAGTTAGAGT
ACTTCTCTGCACAGTCCAACCTCCTCAGAGGCCCATTGCCTGCTTCATTGTCTCAATCGCCATCATTGAA
GATGTTGTACTTGCGGAACAATTCACTGAATGGAAGAATCAACCTCAATTGCTTGAAGATGACACAACTG
AGCTCACTTGACCTTGGGACAAATAAGTTTATTGGCACAATTGATAGCTTGTCAGATTGCCATCATCTCA
GAAGCCTAAATCTTGGCACAAATAACCTCAGTGGCGAAATACCAGCTGATTTTAGAAAGCTTCAGTTTTT
GTCCTACATCTCACTTTCGAACAACAGCTTCACAAATGTTTCCTCGGCATTATCTGTCCTTCAAGACTGT
CCAAGCCTAACAAGCCTTGTGTTGACAAAGAACTTCCATGATGGGAAGGCCTGGCCGATGACTGGAATAC
ATGGCTTTCATAAGATCCAGGTGTTTGCCATTGCTAATAGCCATCTTTCAGGAGCAATACCACCATGGTT
AGCTAATTTCAGAGAATTGAAGGTCCTAGATTTGTCATGGAATCAACTGTCTGGGGATATTCCTGCATGG
ATTGGTGATCTCGAGTTTCTATTCTATGTGGATCTTTCTAACAATTCACTTACAGGGGTAATACCAAACA
GTTTCTCGAGCATGAAGGGACTTCTTACATTCAACAGCTCACAGCAATCCACAGAGACTGATTATTTTCC
TTTCTTCATTAAAAGGAACAAAACAGGCAAAGGGTTGCAGTACAAACAGGTTAGCAGCTTTCCACCGTCT
CTAATTCTCAGCCATAACAAGCTCATAGGTGCCATATTGCCGGGCTTTGGAAGCCTCAAGAACCTGTATG
TCTTGGACCTCAGCAACAACAATATTTCTGGTATCATTCCTGATGAGCTATCAGGCATGTCTAGCTTGGA
ATCCTTGGATTTGTCACATAACAATCTCACCGGAAGCATTCCCTATTCATTGACAAAGTTGAATTTTCTA
TCAAGCTTCAGTGTGGCATACAATAATCTGATGGGCACAGTTCCATTAAGAGGGCAATTCTCAACATTCA
CTGGTTCTGATTATGAGGGGAACCCCAACCTTTGTGGCACCCGCTTTGGCTTATCCCCATGTCAGTCGAA
TCATGCTCCCATCATCTCTGCAACGGGAAATCGGAAGAACAAGGGTCTCATATTAGGAATAATTATTGGC
ATTGCAATTGGAGCGGCAATGGTTTTGTCTGTTGCTGTTGTACTTGCGTTGAAGAGAAGCTTCAGAAGGC
AGGATCATATAGTTAAGGCTGTTGTGGATACAAATGTAGCATTCGAGTTGGCACCAGCGTCACTGGTACT
TCTGTTTCAGAACGAAGATAATGACAAGGCATTGACTATCAGTGACATTTTGAAATCTACAAACTACTTT
GATCAGGCTAACATCATTGGTTGTGGTGGGTTTGGTCTAGTGTACAAGGGAACATTGCCAGATGGAGCAA
AGATCGCCATCAAAAGACTATCAGGTGATTTTGGCCAGATGGAGAGGGAGTTCAAAGCAGAAGTGGAAAC
TTTATCAAAAGCTAAGCATCCTAATCTTGTGCTTCTACAAGGTTACTGCAGGAATGGCAGTGACAGGCTC
CTGATCTACTCTTACATGGCGAATGGCAGCCTAGACCACTGGCTTCATGAAAAGCCTGATGGCCCATCCA
GATTAAACTGGCAGAGAAGGCTTCAGATAGCCAAAGGAGCGGCACGAGGTTTGGCATACCTGCACTTGTC
ATGCGAACCTCACATACTACACCGTGATATCAAGTCAAGCAACATACTCCTGGATGAGAATTTTGAAGCT
CAATTGGCTGATTTTGGGCTTGCTCGGCTAATTTGTCCCTATGATACACATGTGACAACTGACCTTGTTG
GCACACTGGGTTACATCCCCCCTGAGTATGGCCAGTCTTCAGTAGCCACTTTCAAAGGTGATGTGTATAG
TTTTGGCATTGTTCTTCTGGAGTTATTAACAGGAAAGAGACCTGTTGATATGTGCAAGAGGAAGGGAGCT
AGGGAGTTGGTCTCATGGGTTATGCACATGAAAGGAGAACACCGTGAAGCCGACGTATTGGACCGTGCAA
TGTATGACAAGAAATTTGAGATGCAAATGATGAAGATGATTGATTTTGCATGTTTGTGCATTAGTGAGTC
ACCTAAACTGAGACCATTAACCCATGAATTAGTGCTATGGCTTGACAACATTTGTGCTAGCTGTGAAGCA
ACAAAGTGA
>TaPSKR24A	TraesCS7A03G1053700.1
ATGATCATCAGTTGCCCCCACCAGCGGGTCGTCATTTCGGCGGGAGCCGTGCTGATCGCCGTCGTGCTGC
TGCTGGCTGGTCCGGTCGCCGGCGCGTGCGGCGACGGGGAAAGGGAGGCGCTGCTGGCCTTCCTCGACGC
GCTCTCGCCGCGGGCTGGCGATAACATCGCCGCGTCCTGGCGGGGCTCGCCGGACTGCTGCGCGTGGGAG
GGCGTGGGCTGCGACGACGCGGGAGGCGGCGGCGGCGCGGTCACCAGCGTCTCCCTCCCCGGCCGCGGCC
TCGGCGGGACGATCTCGCCGGCGGTGGCCAGCCTCCCCACGCTCGCGCACCTCAACCTCTCCGGCAACGG
CCTCGCCGGCCCGTTCCCGGCCGAGCTGCTCGCCCTGCCCAACGCCTCCGTCGTCGACGTCAGCTACAAC
CGCCTCTCCGGCGCGCTCCCTGACTTACCGGCCGCCGCCGGACGCGCCCGCCTCCCGCTGCAGGTGCTGG
ACGTGTCGAGCAACCATCTGTCCGGGCGGTTCCCGTCCGTGCTCTGGCGGTTCACCCCGGGCCTCGTGTC
GCTCAATGCCAGCAACAACAGCTTCGCCGGCGCGATCCCGTCGCTCTGCGTCATCTGCCCGGCGCTCGCC
GTCCTCGACGTCTCCCTCAACGCGTTCGGAGGGCCCGTCCCACCCGGGTTCGGGAACTGCTCGCGGCTGC
GGGTCCTCAGCGCCGGCCGCAACAACCTCACCGGCGAGCTCCCCGACGACCTCTTCGACGTGACGTCGCT
GGAGCAGCTGGCGCTCCCGTCCAACCGGATACAGGGCAGGCTCGATCGCCTGCGGATCGCCAGGCTGATC
AACCTCGTCAAGCTCGACCTGACCTATAATGCGCTCACCGGCGGGCTGCCGGAGTCCATCGGCGAGCTCA
CCACGCTGGAGGAGCTCCGGCTCGGGAAGAACAACCTCACCGGCACCATCCCGCTGGCGATCGGCAACTG
GACCAGCCTCCGCTACCTGGACCTTCGGTCGAACAACTTCGTCGGGGACCTCGGGGACGTTGACTTCTCC
CGCCTCGCCAATCTCACCGTCTTGGACCTGGCCTCCAACAACCTCACCGGCACCATGCCGCCCAGCATCT
ACTCCTGCACGTCCATGACGGCCCTGCGCGTGGCCAACAACGAGATCTCCGGGCAGGTGCCGCCGGAGAT
CGGCAACATGCGAGAGCTGCAGTTCCTCTCGTTGACCGTGAACTCTTTTACTAACATCAGCGGCATGTTC
TGGAACCTCCAGGGCTGCAGGGACCTCGCCGCGCTGCTCGTGTCGTACAACTTCCACGGCGAGGCCCTGC
CGGACGCCGGCTGGGTCGGCGACCACGTCAGCCACGTCCGGGTAATCGTCATGGAGAATTGCGGTCTGAC
GGGCCAGATACCGTCGTGGCTGTCCAAGCTGCACGGCCTCAACGTCCTGAACCTCGGCGGGAACCGCCTC
ACCGGCCCGATCCCGAGCTGGCTCGGCGCCATGAAGAGGCTCTACTACGTGGACCTGTCGGGCAACCAGT
TCGCCGGAGAGATACCGCCGTCGCTGATGGAGCTGCCGTTGCTGACGTCGGAGAAGGCCATGGCGGAGTT
CAAACCGGGCCATCTGCCGCTCGTGTTCACCCTGACGCCGAACAACGGCGCGGAGGTCAGGACGGGCCGC
GCGTACTACCAGATGTCCGGCGTCGCCGCCACGCTCAACCTCAGCGACAACGACCTCTCTGGCGCGATCC
CGCGAGAGGTCGGGCAGATGAAGATGCTGCAGGTGCTCGACCTCAGCCACAACAACCTCTCCGGCGGCAT
CACGCCGGAGCTCAGCGGCCTCGCCAAGATCGAGATTCTTGACCTCCGCATGAACCGTCTGACGGGCTCG
GTCCCGCCGGCGCTCGCCAAGCTCCACTTCATCTCCGACTTCAACGTTGCGAACAACGATCTCGAGGGCC
CGATCCCGACGGGCGGGCAGTTCAATGCGTTCCCGGCAGCGAATTTCGCAGGGAACCCGAAGCTTTGCGG
CCAGGCGATCTCGGTCCGCTGCAGCAAGAAAAGCGGAATGGCGCCGGGCAAGTCTTCGCCGTCCAAGACC
ATGGGCAAGAGACTGCTTGTTGCCATCGTTCTTGGAGTCTGCTTCGGCGTGGTTGGCGTCGTCGTCTTGA
CCGGACTCGCCGTGATCGCCATCAGAAGGTTCATATCGAACGGGTCCGTCAGCGACGGCGGCAAGTGCTC
GGAGTCGGCCCTGTTCGACTACTCCATGTCGGATCTGCACGGCGACGAGTCCAAGGACACGATCTTGTTC
ATGTCCGAGGAGGCCGGCGGCGGCGACCCGACGAGGAAGAGCTTCACGTTCGTGGACATCCTGAAGGCGA
CCAACAACTTCAGCCCGGATCAGATCATCGGAACGGGGGGCTACGGCCTGGTGTTCCTAGCGGAGCTGGA
GGGCGGCGTGAGGCTGGCCGTGAAGAAGCTCAACGGCGACATGTGCCTGGTGGAGCGGGAGTTCCGGGCG
GAGGTGGAGGCGCTATCGGTGACGCGGCACGAGAACCTCGTCCCCCTCCAGGGCTTCTGCATCCGCGGCC
GGCTCCGGCTGCTGCTGTACCCGTACATGGCCAACGGCAGCCTCCACGACTGGCTGCACGACCGGCGGCC
GGAGCAGCCGGAGCTGGACTGGCGCGCGCGGCTACGGATCGCGCGGGGCGCCGGGCGCGGGGTGCTGCAC
ATCCACGAGGCGTGCACGCCGCAGATCGTGCACCGGGACATCAAGTCGAGCAACATCCTGCTGGACGAGT
CCGGCGAGGCGCGGGTGGCGGACTTCGGGCTGGCGCGGCTCATCCTGCCGGACCGGACGCATGTGACGAC
GGAGCTGGTGGGCACGCTGGGGTACATCCCGCCCGAGTACGGGCAGGGGTGGGTGGCGACGCTGCGGGGC
GACGTGTACAGCTTCGGCGTGGTGCTGCTGGAGCTGCTCACCGGGAGGCGGCCGGTGGAGATGATGGCGG
CGGCGGGGCAGCCGAGGGACCTCGTCGGGTGGGTGACGCAGATGCGGTCGGCCGGGAGGCGCGCCGAGGC
GCTGGACCCGCGGCTGAGGCAGGGGAGCCGGCCGGGCGACGAGGCGCAGATGCTCTACGTGCTCGACCTC
GCCTGCCTCTGCGTCGACGCCATCCCGCTCAGCCGGCCGGCGATCCAGGAGGTGGTCAGCTGGCTCGACA
ACGTCGACACCATCGGCGCGTCCTGA
>TaPSKR24B	TraesCS7B03G0899400.1
ATGATCACTTGCCAGAAGCAGCCGCTCGTCATTTCGGCGGGATCCCTGGCGGTGGTCGTCGTGTCGTTGA
CGCTGCTGCTGCTGGCCGGCCCGGTCGCCGGCACGTGCGGCGACGGGGAGAGGGACGCGCTGCTGACCTT
CCTCGACGCGCTCTCGCCGCGGGCGGGCGATAACATCGCCGCCTCGTGGCGGGGCTCGTCGGACTGCTGC
GCGTGGGAGGGCGTGGGCTGCGACGACGCGGGGGGTGGTGGCGCGGTCACCAGCGTGTCCCTCCCCGGCC
GCGGCCTCGGCGGGACGATCTCGCCGGCAGTGGCCAGGCTCGCCGCGCTCACGCACCTCAACCTCTCCGG
CAACGGCCTCGCCGGGCCCTTCCCCGCGGAGCTGCTCGCCCTGCCCAACGCCTCCGTCGTCGACGTCAGC
TACAACCGCCTCTCCGGCGCGCTCCCGGACGTGCCGGCCGCCGTCGGACGCGCTCGCCTACCGCTGCGGG
TGCTGGACGTGTCGAGCAACCATTTGTCCGGGCGGTTCCCGTCCGTGCTCTGGCAGTTTACCCCGAGCCT
CGTGTCGCTCAATGCCAGCAACAACAGCTTCGCCGGCGCGATCCCGTCGCTCTGCGCCATCTGCCCTGCG
CTCGCCGTCCTCGACGTCTCCCTCAACGCGTTCGGAGGGCCCGTCCCGCCCGGGTTCGGGAACTGCTCGC
GGCTGCGGGTCCTCAGCGCCGGCCGCAACAACCTCACCGGCGAGCTCCCCGACGACCTCTTCGACGTGAC
GTCGCTGGAGCAGCTGGCGTTCCCGTCCAACAGGATACAGGGGAGGCTCGATCGCCTGCGGATCGCCAGG
CTGATCAATCTCGTCAAGCTCGACCTCACCTACAATACGCTCACCGGCGGCCTGCCGGAGTCCATCGGCG
AGCTGACGATGCTGGAGGAGCTCCGGCTCGGGAAGAACAACCTCACCGGCACCATCCCGCCGGTGATCGG
CAACTGGACCAGCCTCCGGTACCTGGACCTTCGGTCGAACAACTTCGTCGGGGACCTCGGGGCCGTTGAC
TTCTCCCGCCTCACCAATCTCACCGTCTTGGACCTGGCCTCCAACAACCTCACCGGCACCATGCCGCCCA
GCATCTACTCCTGCACGTCGATGACGGCCCTGCGCGTGGCCAACAACGAGATCACCGGGCAGGCGGCGCC
GGAGATCGGCAACATGCGAGAGCTGCAGTTCCTCTCGTTGACCGTGAACAATTTTACTAACATCAGCGGC
ATGTTCTGGAACCTCCAGGGATGCAAGGACCTCGCGGCGCTGCTCGTCTCGTACAACTTCTACGGCGAGG
CCCTGCCGGACGCCGGCTGGGTCGGCGACCACGTCAGCAGCGTCCGGCTGATCGTCATGGAGGAGTGCGG
TCTGACGGGCCAGATACCGTCGTGGCTGTCCAAGCTGCAGGGCCTCAACGTCCTGAACCTCGCCGGGAAC
CGCCTGACCGGTCCGATCCCGAGCTGGCTCGGCGCCATGAAGAGGCTCTACTACGTGGACCTGTCGGGCA
ACCACTTCGCCGGGGAGATACCGCCGTCGCTGATGGAGCTGCCGCTGCTGGCGTCGGAGAAGGCCATGGC
GGAGTTCAATCCGGGCCCTCTGCCGCTGGTGTTCACCCTGACGCCCAACAACGGGGCGGCGGTCAGGACG
GGCCGCGCGTACTACCAGATGTCCGGCGTTTCCGCCACGCTCAACCTCAGCGATAACAACTTCTCCGGCG
CGATCCCGCGAGAGGTCGGTCAGATGAAGACGCTGCAGGTGCTCGACCTCAGCTACAATAACCTCTCCGG
CGGCATCCCGCCGGAGCTCAGCGGCGTCACACAGATTGAGATTCTTGACCTCCGCCAGAACCGTCTGACG
GGCTCGATCCCGCCGGCGCTCACCAAGCTCCACTTCCTCTCCGACTTCAACGTCGAACACAACGATCTCG
AGGGCCCGATCCCGACGGGCGGGCAGTTCAATGCTTTCCCGGCGGCGAACTTCGCGGGGAACCCGAAGCT
TTGCGGCCAGGCGATCTCGGTACGCTGCGGCAAGAAAAGCGGAACGGCGACGGGCAAGTCTTCGCCGTCC
AAGACCATGGGCAAGAGTGTGCTCGTGGCCATCGTTCTTGGAGTCTGCTTCGGTGTGGTTGCCGTCGTCG
TCTTGGTCGGACTCGCCGTAATCGCCATCAGAAGGTTCATAACGAACGGATCCGTCAGCGACGGCGGGAA
GTGCGCGGAGTCGGCCCTGTTCGACTACTCCATGTCGGATCTGCACGGCGACGAGTCCAAGGACACGATC
TTGTTCATGTCCGAGGAGCTCGGCGGCGGCGACCCAGCGAGGAAGAGCGTCACGTTCGTGGACATCCTGA
AGGCGACCAACAACTTCAGCCCGGCTCAGATCATCGGAACGGGGGGCTACGGCCTGGTTTTCCTGGCGGA
GCTGGAGGGCGGCGTGAGGCTGGCCGTGAAGAAGCTCAACGGCGACATGTGCCTGGTGGAGCGGGAGTTC
CGGGCGGAGGTGGAGGCGCTGTCGGTGACGCGGCACGAGAACCTGGTCCCCCTCCAGGGCTTCTGCATCC
GCGGCCGGCTCCGGCTGCTGCTGTACCCGTACATGGCGAACGGCAGCCTCCACGACTGGCTGCACGACCG
GCGGCCGGAGCAGGAGGAGCTGGACTGGCGCGCGCGGCTTCGGATCGCGCGGGGCGCGGGGCGCGGGGTG
CTGCACATCCACGAGGTGTGCACGCCGCAGATCGTGCACCGGGACATCAAGTCGAGCAACATCCTGCTGG
ACGAGTCCGGCGAGGCGCGGGTGGCGGACTTCGGGCTGGCGCGGCTGATCCTGCCGGACCGGACGCACGT
GACGACGGAGCTGGTGGGCACGCTGGGGTACATCCCGCCGGAGTACGGGCAGGGGTGGGTGGCGACGCTG
CGGGGCGACGTGTACAGCTTCGGCGTGGTGCTGCTGGAGCTGCTCACCGGGAGGCGGCCCGTGGAGATGA
TGGCGGCGGCGGGGCAGCCGAGGGACCTCGTCGGGTGGGTGACGCAGATGCGGTCGGCGGGGAGGCACGC
GGAGGCGCTGGACCCGCGGCTGAGGCAGGGGAGCCGGCCGGGCGACGAGGCGCAGATGCTGTACGTGCTC
GACCTCGCCTGCCTCTGCGTCGACGCCATCCCGCTCAGCCGGCCGGCCATCCAGGAGGTGGTCAGCTGGC
TCGACAACGTCGACACCATCGGCACGTCCTGA
>TaPSKR24D	TraesCS7D03G1005700.1
ATGATCATCAGTTACCAGCACCAGCGGCAGCGGGTCGTCATTTCGGTGGTCGTTGCGTCGTTGGCGTTGC
TGTTGTTCGCCGGCCCGGTCGCCGGCGCGTGCGGCGACGGGGAGAGGCAGGCGCTGCTGACCTTCCTGGA
CGCGCTCTCGCCGCGGGCGGGCGATACCATCGCCGCCTCCTGGCGCGGCTCGCCGGACTGCTGCGCGTGG
GAGGGCGTGGGCTGCCACGACGCGGGAGGCGGCAACGGCGCGGTCACCAGCGTCTCGCTCCCCGGCCGCG
GGCTCGGCGGGACGATCTCGCCGGCGGTGGCCAGGCTCGCCGCGCTCGCGCACCTCAACCTCTCCGGCAA
CGGCCTCGCCGGGCCCTTCCCCGCGGAGCTGCTCGCCCTGCCCAACGCCTCCGTCGTCGACGTCAGCTAC
AACCGCCTCTCTGGCGCGCTCCCGGACGCGCCGGCCTCCGTCGGGCGCGCCCGCCTCCCGCTGCGGGTGC
TGGACGTGTCCAGCAACCATCTGTCCGGGCGGTTCCCGTCCGTGCTCTGGCGGTTCACGCCCGGCCTCGT
CTCGCTCAATGCCAGCAACAACAGCTTCGCCGGCGCGATCCCGTCGCTCTGCGCCATCTGCCCGGCGCTC
GCCGTCCTCGACGTCTCCCTCAACGCGTTCGGAGGGCCCGTCCCGCCCGGGTTCGGGAACTGCTCGCGCC
TCAGGGTCCTCAGCGCTGGTCGCAACAACCTCACCGGCGAGCTCCCCGACGACCTCTTCGACGTGACGTC
GCTGGAGCAGCTGGCGCTCCCCTCCAACCGGATACAGGGGAGGCTCGATCGCCTGCGGATCGCCAAGCTC
ATCAACCTCGTCAAGCTCGACCTCACCTACAATGCGCTCACCGGCGGGCTGCCGGAGTCCATCGGCGAGC
TCACCATGCTGGAGGAGCTCCGGCTCGGGAAGAACAACCTCACCGGCACCATCCCGCCGGTGATCGGCAA
CTGGACCAGCCTCCGCTACCTGGACCTTCGGTCGAACAACTTCGTCGGGGACCTCGGGGCCGTTGACTTC
TCCCGCCTCACCGATCTCACCGTCTTGGACCTGGCCTCCAACAACCTCACCGGCGCCATGCCGCCCAGCA
TCTACTCCTGCACGTCGATGACGGCCCTGCGCGTGGCCAACAACGAGATCTCCGGGCAGGTGCCGCCGGA
GATCGGCGACATGCGAGAGCTGCAGTTCCTCTCGTTGACCGTGAACAATTTTACCAACATCAGCGGCATG
TTCTGGAACCTCCAGGGCTGCAAGGACCTCGCCACGCTGCTCGTGTCGTACAACTTCTATGGCGAGGCCC
TGCCGGACGCCGGCTGGGTCGGCGACCACGTGAGCAACGTCCGGCTGATCGTCATGGAGGAGTGCGGTCT
GACTGGCCAGATACCATCGTGGCTGTCCAAGCTGCAGGGCCTCAACGTCCTGAACCTCGCCGGGAACCGC
CTCACCGGTCCGATCCCGAGCTGGCTCGGCGCCATGAACAGGCTCTACTACGTGGACCTGTCGGGCAACC
AGTTCGCCGGGGAGATACCGCCGTCGCTGATGGAGCTGCCGCTGCTGGCCTCGGAGAAGGCCATGGCGGA
GTTCAATCCGGGCCCTCTGCCGCTGGTGTTCACCCTGACGCCCAACAACGGGGCGGCGGTCAGGACGGGC
CGCGCGTACTACCAGATGTCCGGCGTTTCCGCCACGCTCAACCTCAGCGATAACAGCTTCTCCGGCGCGA
TCCCGCGAGAGGTCGGCCAGATGAAGACGCTGCAGGTGCTCGACCTCAGCTACAATAACCTCTCCGGCGG
CATCCCGCCGGAGCTCAGCGGCGTCACGCAGATTGAGATTCTTGACCTCCGCCAGAACCGTCTGACGGGC
TCGATCCCGCCGGCGCTCACCAAGCTCCACTTCCTCTCCGACTTCAACGTCGAACACAACGATCTCGAGG
GCCCGATCCCGACGGGCGGGCAGTTCAATGCTTTCCCGGCGGCGAACTTCGCAGGGAACCCGAAGCTTTG
CGGCCAGGCGATCTCGGTCCGCTGCGGCAAGAAAAGCGGAACGGCGACGGGCAAGTCTTCGCCGTCCAAG
ACCATGGGCAAGAGACTGCTTGTGGCCATCGTTCTTGGAGTCTGCTTCGGTGTGGTTGCCGTCGTCGTCT
TGGCCGGACTCGCCGTGATCGCCATCAGAAGGTTCATAACGAACGGATCCGTCAGCGACGGCGGGAAGTG
CGCGGAGTCGGCCCTGTTCGACTACTCCATGTCGGATCTGCACGGCGACGAGTCCAAGGACACGATCTTG
TTCATGTCCGAGGAGCTCGGCGGCGGCGACCCGGCGAGGAAGAGCGTCACGTTCGTGGACATCCTGAAGG
CGACCAACAACTTCAGCCCGGATCAGATCATCGGAACGGGGGGCTACGGCCTGGTTTTCCTGGCGGAGCT
GGAGGGCGGCGTGAGGCTGGCCGTGAAGAAGCTCAACGGCGACATGTGCCTGGTGGAGCGGGAGTTCCGG
GCGGAGGTGGAGGCGCTGTCGGTGACGCGGCACGAGAACCTGGTCCCGCTCCAGGGCTTCTGCATCCGCG
GCCGGCTCCGGCTGCTGCTGTACCCGTACATGGCCAACGGCAGCCTCCACGACTGGCTGCACGACCGGCG
GCCGGAGCAGGAGGAGCTGGACTGGCGCGCCCGGCTTCGGATCGCGCGGGGCGCCGGGCGCGGGGTGCTG
CACATCCACGAGGCGTGCACGCCGCAGATCGTGCACCGGGACATCAAGTCGAGCAACATCCTGCTGGACG
AGTCCGGCGAGGCGCGGGTGGCGGACTTCGGGCTGGCGCGGCTCATCCTGCCGGACCGGACGCACGTGAC
GACGGAGCTGGTGGGCACGCTGGGGTACATCCCGCCCGAGTACGGGCAGGGGTGGGTGGCGACGCTGCGG
GGCGACGTGTACAGCTTCGGCGTGGTGCTGCTGGAGCTGCTCACCGGGAGGCGGCCGGTGGAGATGATGG
CGGCGGCGGGGCAGCCGAGGGACCTCGTCGGGTGGGTGACGCAGATGCGGTCGGCCGGGAGGCGCGCCGA
GGCGCTGGACCCGCGGCTGAGGCAGGGATGCCGGCCGGGCGACGAGGCGCAGATGCTGTACGTGCTCGAC
CTCGCCTGCCTCTGCGTCGACGCCATCCCGCTCAGCCGGCCGGCGATCCAGGAGGTGGTCAGCTGGCTCG
ACAACGTCGACACCATCGGCGCGTCCTGA
>TaPSKR25A	TraesCS7A03G1054300.1
ATGCAGCCGCTCAGCTCATCATGCCGTAGCAGCAACAGTAGATACACCACCAAATCGTCCGCACCGTTCG
CCAGCCTTGTCGCTGCCGCCCTTTTGCTCTGTTTCGTCTCCCCGGCCCGCTCCTGCACGGAGCAGGAGAG
GGGCGCCCTCCTCGGCTTCCTGGGCAGGCTCACGCCGGGCGGCAGCGGCAGTCTCAACGTGTCATGGGTG
AACGACACGGACTGCTGCCAATGGGAAGGCGTCCTCTGCAGCGGCGACGGCACGGTCACGGACGTCTTGC
TGCCTTCCAGAGGTCTCAGAGGCCTCGTCTCGCCATCCTTCGGCGATCTTCCTGGCCTGCTGCGCCTCAA
CCTGTCTCATAATTCGCTTGAAGGCAGCCTACCGGCAGAATTGGTGTTCTCCAGAAGCATTACTGTCCTC
GACGTCAGCTTCAACCGCCTCGATGGTCCTCTGCAGGAGTTGCAATCCTCAGATACCGGCCTTCCTCTCC
AGGTGCTGAATATCTCAAGCAATTTGTTTACAGGACAGTTTCCATCCGTGACATGGGAGGCCATGAAGAA
TCTGGTTGCTCTTAATGCGAGCAACAACACCTTCACAGGACAAATACCATCTTCTATCTGCAGCAACGCC
CCCTTGTTTGACATGCTTGACCTTTGTTTCAACCAATTCAGTGGCAACATTCCCCCAGGGCTTGGCAGTT
GCTCCATGCTGAAAGTGCTGAAGGTTGGACACAACAACCTCAGCGGAGCTCTCCCGCCGGAACTCTTCAA
TGCTACCTCACTGGAGCAGCTCTCCTTACCCAACAATTTGTTGCAAGGAGTTATTGATGGCTCCCACATA
GCAAAACTAAGCAATCTGACTGTCCTTAATCTTGGATCGACTGGTCTCAGTGGCAAGATTCCGGATTCTG
TCGGCCAGCTAACAAGATTGGAGCAACTCTACTTGGACAACAACCATATGTCTGGTGAGCTGCCACCGGC
CCTAGGTAACTGCTCAAATCTCAGATACATTACCATCAGAAACAACAGTTTTACCGGGGAACTTAGCAAA
GTCAACTTCACCATGTTGGATCTGAGGACAGCTGATTTTTCATTGAACAACTTCACTGGTACAATTCCTG
AAAGTATCTACTCATGCACCAACCTAGTTGCGTTACGGCTGGCTTTCAATCAATTTCAAGGCCAGATCTC
ACCAAGCATTGGAAATCTCAGGTCCCTCTCCTTCTTTTCAATCACCGGCAACTCTTTTACAAATATCACA
AATGCACTTCAGATGCTCAAGAGCTGCAAGAATCTCACCTCCCTGCTTATTGGAACCAACTTCAAGGGTG
AAACCATACCACAGGATGAAACAATTGATGGTTTTGAGAAGCTTCAGGTACTCACCATAGATGATTGCCC
ATTGGTTGGGCAAATCCCGCTTTGGATATCAAAGCTTGAAAAATTGGAGATGCTAGACCTGTCAATGAAT
CAACTCACTGGACCGATACCATCCTGGATTGATGGGCTGGGCTTCCTGTTCTTTCTAGATATATCAAGCA
ACAAGCTTACAGGGGATATACCAGCTGCATTGACAAAGATGCCGATGTTACTATCAGAGAAAAATGCTGC
TAAGCTGGACCCAAAGTTCCTTGAGTTGCCTGTATTTTGGACACCATTACGTCAATACCGGATGGTCAGT
GCTTTTCCCAACAAATTGTGTCTGGACAACAATAATTTCACTGGTGTGATTCCCCCTGAGATTGGTCAGC
TAAAAATGCTTGACATCCTTAATTTAAGCTCCAACAGCTTAACTGGTGGAATACCACAAGAAATCTGCAA
CCTCACAAACCTGCAAACACTCGATCTGTCGAACAACCAGCTCACAGGTGCAATACCATCTGCACTGAAT
GGTCTGCACTTCCTTTCCAAATTTGATGTTTCCAACAACAAGCTAGAAGGGAAAGTTCCAAGTGGAGGAC
AGTTTGATTCTTTTTCAAATTCTAGCTACAGTGGGAATCCAAAGCTATGTGGCCCTATGATCAATAATGA
CTGCAACTCAACATCATCTTCAGCGTCCCCAAGACGGTGGAACAAGAAGAACATTACTGCCGTTGGATTA
GGTGTGTTCTTCGGCGGGCTTGCCATTCTGTTCTTGCTGGGACGTCTGCTTATGGCCCTCAGAAGAACAA
ACTCTGTCCACCAAAACAAGGGTAGCAGCAATGGCGACATAGAGGCAAGTTCATTTACCTCTGCATCAGA
TGACTTGTGCAATGTGATGAAAGGAAGCATTTTGGTGATGGTACCTCAAGGCAAGGGAGAATCAGGCAAA
ATCACCTTCCATGATATCTTAAAGGCCACAAATAACTTTGACCAGCAGAACATCATCGGCTGCGGAGGTA
ATGGTCTGGTTTACAAGGCAGAACTGCCAAATGGACCCAAGCTTGCCATCAAGAAGCTCAACGGCGAAAT
GTGTCTGATGGAAAGAGAATTCACCGCAGAGGTTGACGCACTCACCGTGGCGAAACACGACAACCTTGTG
CCTCTATGGGGCTACTACATCCAGGGAAACTCGAGGCTCCTCATATATTCTTACATGGAGAATGGCAGCC
TGGATGATTGGCTTCACAACAGGGACAATGGCAACACATTGCTTGACTGGCCAACAAGGCTAGAGATTGC
ACAAGGAGCAAGCCGGGGCCTTTTCTACATCCACAATATCTGCAAGCCACACATTGTACATCGTGATATC
AAGTCCAGCAACATCCTTCTCGACAGAGATTTCAAAGCTTATGTTGCAGATTTCGGGCTTGCCAGATTGA
TCCGTCCCTATGACACACATGTCACAACTGAGCTGGTCGGCACTCTGGGTTATATTCCTCCCGAGTACGG
GCACGCATGGGTGGCCACACTGAGGGGAGACATATACAGTTTTGGAGTGGTGTTGCTTGAGCTGCTCACA
GGGAAAAGGCCCGTCGAGGTCCTGTCCAAGTCCAAGGAACTTGTCCAGTGGGTACGGGAGATGACGTCCC
AGGGAAAGCATATTGAAGTCTTGGATCCAGCGCTGAGAGAACAAGGGCATGAAGAGCAAATGCTGAAGGT
GCTTGAAGTTGCTCGCAAGTGTATAAACCATAATCCTTGCCAGAGGCCAAGCATCCAAGAGGTGGTATCC
TGCCTGGAAAATGCAGATGTGAACCTGCAGACGGAAACGTAG
>TaPSKR25B_T1	TraesCS7B03G0899800.1
ATGCTGAAAGTGCTCAAGGTTGGACACAACAGCCTCAGTGGAGCTCTCCCGCCGGAACTCTTCAATGCTA
CCTCACTGGAGCAGCTCTCCTTACCCAACAATTTCTTGCAAGGAGTTATTGATGGCTCCCACATAGCAAA
ACTAAGCAATCTGTCTGTCCTTAATCTTGGATCGACTGGCATCAGTGGCAAGATTCCGGATTCTGTCGGC
CAGTTAACAAGATTGGAGCAACTCTACTTGGACAACAACAAGATGTCTGGTGAGCTGCCACCGGCCCTAG
GTAACTGCTCAAATCTCAGATACATTACCGTCAGAAACAACAGTTTTACGGGGGAACTTAGCAAAGTCAA
CTTCACCATGTTGGATCTGAGGACAGCTGATTTTTCATTGAACAACTTCACTGGTACAATTCCTGAAAGT
ATCTACTCATGCACCAACCTAGTTGCGTTACGGCTGGCTTTCAATCAATTTCAAGGCCAGTTCTCACCAA
GCATTGGAAATCTCAGGTCCCTCTCTTTCTTTTCAATTACTGGCAACTCTTTTACAAATATCACAAGTGC
ACTTCAGATGCTCAAGAGATGCAAGAACCTCACCTCCCTGCTTATTGGAACCAACTTCAAGGGTGAAACC
ATACCACAGGATGAAAGAATTGATGGTTTTGAGAAGCTTCAGGTACTCACCATAGATGATTGCCCATTGG
TTGGCCAAATCCCGCTCTGGATATCAAAGCTTGAAAAATTGGAGATGCTAGACCTATCATTGAATCAACT
CACTGGACCGATACCATCCTGGATTGATGGGCTGGGCTTCCTGTTCTTTCTAGATATATCAAGCAACAAA
CTTACAGGGAATATACCAGCTGCACTGACAAAGATGCCGATGTTACTATCAGCGAAAAATGCTGCTAAGT
TGGACCCAAAGTTCCTTGAGTTGCCTGTATTTTGGACACCATTACGTCAGTACCGGATGGTCAGTGCTTT
TCCCAACAAATTGTGTCTGGACAACAATAATTTCACTGGTGTAATTCCCCCTGAGATTGGTCAACTAAAA
ATGCTTGACATTCTTAATTTAAGCTCCAACAGCTTAACTGGTGAAATACCACAAGAAATCTGCAACCTCA
CAAACCTGCAAACGCTCGACTTGTCAAACAACCAGCTCACAGGTGCAATACCATCTGCCCTGAATGGTCT
GCATTTCCTTTCCAAATTTGATGTTTCTAACAACAAGCTAGAAGGGGAAGTTCCAAGTGGAGGACAGTTT
GATTCTTTTTCAAATTCTAGCTACAGTGGGAATCCAAAGTTATGTGGCCCTATGATCAACAACGGCTGCA
ACTCAAGACCATCTTCAGCGTCCCCGAGACGTTGGAACAAGAAGAACATTACTGCTGTTGGATTAGGTGT
GTTCTTTGGAGGGCTTGCCATTCTGTTCTTGCTGGGACGTCTGCTTATGGCCCTCAGAAGAACAAACTCT
GTCCACCAAAACAAGGGTAGCAGCAATGGCGACATAGAGGTAAGTTCATTCACCTCTGCGTCAGATAACT
TGTGCAATGTAATGAAAGGAAGCATTTTGGTGATGGTACCTCAAGGCAAGGGAGAATCAGGCAAAATCAC
CTTCCATGATATCTTAAAGGCCACAAACAACTTCGACCAGCAGAACATCATCGGATGTGGAGGTAATGGT
CTAGTTTACAAGGCAGAGCTGCCGAATGGACCCAAGCTTGCCATCAAGAAGCTCAACGGCGAAATGTGCC
TGATGGAAAGAGAATTCACTGCAGAGGTTGACGCACTCACCGTGGCGAAACATGACAATCTCGTGCCTCT
ATGGGGTTACTACATCCAGGGAAACTCAAGGCTCCTCATATATTCTTACATGGAGAATGGCAGCCTGGAT
GATTGGCTTCACAACAGGGACAATGGCAACACATTGCTTGACTGGCCAACAAGGCTAGAGATTGCACAAG
GAGCAAGCCGGGGCCTTTCCTACATCCACAATATCTGCAAGCCACACATTGTACATCGTGATATCAAGTC
CAGCAACATCCTTCTTGACAGAGATTTCAAAGCTTATGTTGCAGATTTCGGGCTTGCCAGATTGATCCGT
CCCTATGACACACACGTCACAACTGAACTGGTCGGCACTCTGGGTTATATTCCTCCCGAGTATGGGCACG
CATGGGTGGCCACACTGAGGGGAGACATATACAGTTTTGGAGTGGTGTTGCTTGAGCTGCTCACAGGGAA
AAGGCCCGTCGAGGTCCTGTCCAAGTCGAAGGAACTTGTCCAGTGGGTACGGGAGATGACGTCCCAGGGA
AAGCATACTGAAGTCTTGGATCCAGCGCTGAGAGAACAAGGGCATGAAGAGCAAATGCTGAAGGTGCTTG
AAATTGCTTGCAAGTGTATAAACCATAATCCTTGCCAGAGGCCAAGCATCCAAGAGGTAGTATCCTGCCT
GGAAAATGCAGATGTGAACCTGCAGGTGGAAATGTAG
>TaPSKR25B_T2	TraesCS7B03G0899800.2
ATGCAGCCGCTCAGCTCATCAAGCCGTAGCAGCAGCAGCAGATACACCACCAAATCGTCCCTGCCGTTCG
TTGGCCTTGTCGCTGCCCTCCTGTTCTCCTTCGCCTCCCCGACCAGCTCCTGCACGGAGCAGGAGAGGGG
CGCCCTCCTCGGCTTCCTGGGCGGGCTTGTGCCGGGTGGCAGCGGCAGTCTCAACGTGTCGTGGGTGAAC
GGCACGGACTGCTGCCAATGGGATGGCGTCCTCTGCAGCGGCGACGGCACGGTCACCGATGTCTCGTTGG
CTTCCAGAGGTCTCAGAGGGGGCGTCTCGCCAAACCTCGGTGATCTTCCTGGCCTGCTGCGCCTGAACCT
GTCCCATAATTCGCTTGAAGGCGGTCTACCGACGGAATTGGTGTTCTCCAGAAGCATTATTGTCCTCGAC
GTCAGCTTCAACCGCCTGGATGGTCGTCTGCAGGAGCTGCGATCCTCAGATACCGGCCTTCCTCTCCAGG
TGCTGAATATCTCAAGCAATTTGTTTACAGGACAGTTTCCATCCGTGACATGGGAGGCCATGAAGAATCT
GGTTGCTCTTAATGCGAGCAACAACACCTTCACAGGACAAATACCATCTTCTATCTGCACCAACGCCCCC
TTATTTGATATGCTTGACCTTTGTTTCAACCAACTCAGTGGCAACATTCCCCCAGGGCTTGGCAGTTGCT
CCATGCTGAAAGTGCTCAAGGTTGGACACAACAGCCTCAGTGGAGCTCTCCCGCCGGAACTCTTCAATGC
TACCTCACTGGAGCAGCTCTCCTTACCCAACAATTTCTTGCAAGGAGTTATTGATGGCTCCCACATAGCA
AAACTAAGCAATCTGTCTGTCCTTAATCTTGGATCGACTGGCATCAGTGGCAAGATTCCGGATTCTGTCG
GCCAGTTAACAAGATTGGAGCAACTCTACTTGGACAACAACAAGATGTCTGGTGAGCTGCCACCGGCCCT
AGGTAACTGCTCAAATCTCAGATACATTACCGTCAGAAACAACAGTTTTACGGGGGAACTTAGCAAAGTC
AACTTCACCATGTTGGATCTGAGGACAGCTGATTTTTCATTGAACAACTTCACTGGTACAATTCCTGAAA
GTATCTACTCATGCACCAACCTAGTTGCGTTACGGCTGGCTTTCAATCAATTTCAAGGCCAGTTCTCACC
AAGCATTGGAAATCTCAGGTCCCTCTCTTTCTTTTCAATTACTGGCAACTCTTTTACAAATATCACAAGT
GCACTTCAGATGCTCAAGAGATGCAAGAACCTCACCTCCCTGCTTATTGGAACCAACTTCAAGGGTGAAA
CCATACCACAGGATGAAAGAATTGATGGTTTTGAGAAGCTTCAGGTACTCACCATAGATGATTGCCCATT
GGTTGGCCAAATCCCGCTCTGGATATCAAAGCTTGAAAAATTGGAGATGCTAGACCTATCATTGAATCAA
CTCACTGGACCGATACCATCCTGGATTGATGGGCTGGGCTTCCTGTTCTTTCTAGATATATCAAGCAACA
AACTTACAGGGAATATACCAGCTGCACTGACAAAGATGCCGATGTTACTATCAGCGAAAAATGCTGCTAA
GTTGGACCCAAAGTTCCTTGAGTTGCCTGTATTTTGGACACCATTACGTCAGTACCGGATGGTCAGTGCT
TTTCCCAACAAATTGTGTCTGGACAACAATAATTTCACTGGTGTAATTCCCCCTGAGATTGGTCAACTAA
AAATGCTTGACATTCTTAATTTAAGCTCCAACAGCTTAACTGGTGAAATACCACAAGAAATCTGCAACCT
CACAAACCTGCAAACGCTCGACTTGTCAAACAACCAGCTCACAGGTGCAATACCATCTGCCCTGAATGGT
CTGCATTTCCTTTCCAAATTTGATGTTTCTAACAACAAGCTAGAAGGGGAAGTTCCAAGTGGAGGACAGT
TTGATTCTTTTTCAAATTCTAGCTACAGTGGGAATCCAAAGTTATGTGGCCCTATGATCAACAACGGCTG
CAACTCAAGACCATCTTCAGCGTCCCCGAGACGTTGGAACAAGAAGAACATTACTGCTGTTGGATTAGGT
GTGTTCTTTGGAGGGCTTGCCATTCTGTTCTTGCTGGGACGTCTGCTTATGGCCCTCAGAAGAACAAACT
CTGTCCACCAAAACAAGGGTAGCAGCAATGGCGACATAGAGGTAAGTTCATTCACCTCTGCGTCAGATAA
CTTGTGCAATGTAATGAAAGGAAGCATTTTGGTGATGGTACCTCAAGGCAAGGGAGAATCAGGCAAAATC
ACCTTCCATGATATCTTAAAGGCCACAAACAACTTCGACCAGCAGAACATCATCGGATGTGGAGGTAATG
GTCTAGTTTACAAGGCAGAGCTGCCGAATGGACCCAAGCTTGCCATCAAGAAGCTCAACGGCGAAATGTG
CCTGATGGAAAGAGAATTCACTGCAGAGGTTGACGCACTCACCGTGGCGAAACATGACAATCTCGTGCCT
CTATGGGGTTACTACATCCAGGGAAACTCAAGGCTCCTCATATATTCTTACATGGAGAATGGCAGCCTGG
ATGATTGGCTTCACAACAGGGACAATGGCAACACATTGCTTGACTGGCCAACAAGGCTAGAGATTGCACA
AGGAGCAAGCCGGGGCCTTTCCTACATCCACAATATCTGCAAGCCACACATTGTACATCGTGATATCAAG
TCCAGCAACATCCTTCTTGACAGAGATTTCAAAGCTTATGTTGCAGATTTCGGGCTTGCCAGATTGATCC
GTCCCTATGACACACACGTCACAACTGAACTGGTCGGCACTCTGGGTTATATTCCTCCCGAGTATGGGCA
CGCATGGGTGGCCACACTGAGGGGAGACATATACAGTTTTGGAGTGGTGTTGCTTGAGCTGCTCACAGGG
AAAAGGCCCGTCGAGGTCCTGTCCAAGTCGAAGGAACTTGTCCAGTGGGTACGGGAGATGACGTCCCAGG
GAAAGCATACTGAAGTCTTGGATCCAGCGCTGAGAGAACAAGGGCATGAAGAGCAAATGCTGAAGGTGCT
TGAAATTGCTTGCAAGTGTATAAACCATAATCCTTGCCAGAGGCCAAGCATCCAAGAGGTAGTATCCTGC
CTGGAAAATGCAGATGTGAACCTGCAGGTGGAAATGTAG
>TaPSKR25D	TraesCS7D03G1006300.1
ATGCAGCCGCTCAGCTCATCATGCCGTAGCAGCAGCAGCAGATACACCACCAAATCATCCACGCCGTTCG
CCGGCCTTGTTGCTGTCGCCCTTCTGCTCTGCTTCGTCTCGCCAACCAGCTCCTGCACGGAGCAGGAGAG
GAGCGCCCTCCTCGGCTTCCTGGGCGGGCTCGTGCCGGGCGGCAGCGGCAGTCTCAACGTGTCGTGGGTG
AACGGCACGGACTGCTGCCAATGGGAAGGCGTCCTCTGCAGCGGCGACGGCACGGTCACAGATGTCTTTG
TGGCTTCCAGAGGTCTCAGAGGGCTCGTCTCGCCATCCCTCGGCGATCTTGCTGGCCTCAAGCGCCTCAA
CCTGTCCCATAATTCGCTTGAAGGCAGTCTACCGGCAGAATTGGTGTTCTCCAGAAGCATTACTGTCCTC
GACGTCAGCTTCAACCACCTCGATGGTCATCTGCAAGAGCTGCAAGCCTCAGATACCAACCTTCCTCTGC
AGGTGCTGAATATCTCAAGCAATTTGTTTGGAGGCCAGTTTCCATCAACAACATGGGGGGCGATGAGGAA
TCTGGTTGCCCTTAATGCGAGCAACAACACCTTCACAGGACAAATACCATCTTCTCTCTGCACCAACGCC
CCCTTATTTGACATGCTTGACCTTTGTTTCAACCAATTCAGTGGCAACATTCCCCCAGGGCTTGGCAGTT
GCTCCATGCTGAAAGTGCTCAAGGTTGGACACAATAACCTCAGCGGAGCTCTCCCGCCGGAACTCTTCAA
TGCTACCTCACTGGAGCAGCTCTCCTTACCCAACAATTTCTTGCAAGGAGTTATTGATGGCTCCCACATA
GCAAAACTAAGCAATCTGACTGTCCTTAATCTTGGATCGACTGGCCTCAGTGGCAAGATTCCGGATTCTG
TCGGCCAGTTAACAAGATTGGAGCAACTCTACTTGGACAACAACAAGATGTCTGGTGAGCTGCCACCGGC
CCTAGGTAACTGCTCAAATCTCAGATACATTACCATCAGAAACAACAGTTTTACCGGGGAACTTAGCAAA
GTCAACTTCACCATGTTGGATCTGAGGACAGCTGATTTTTCATTGAACAACTTCACTGGTACAATTCCTG
AAAGTATCTACTCATGCACCAACCTAGTTGCGTTACGTCTGGCTTTCAATCAATTCCATGGCCAGTTCTC
ACCAAGCATTGGAAATCTCAGGTCCCTCTCCTTCTTTTCAATCACCGGCAACTCTTTTACAAATATCACA
AATGCACTTCAGATGCTCAAGAGCTGCAAGAATCTCACCTCCCTGCTTATTGGAACCAACTTCAAGGGTG
AAGCCATACCACAGGATGAAACAATTGATGGTTTTGAGAAGCTTCAGGTACTCACCATAGATGATTGCCC
ATTGGTTGGGCAAATCCCGCTTTGGATATCAAAGCTTGAAAAATTGGAGATGCTAGACCTGTCAATGAAT
CAACTCACTGGACCGATACCATCCTGGATTGATGGGCTGGGCTTCCTGTTCTTTCTAGATATATCAAGCA
ACAAACTTACAGGGGATATACCAGCTGCATTGACAAAGATGCCGATGTTACTATCAGAGAAAAATGCTGC
TAAGCTGGACCCAAAGTTCCTTGAGTTGCCTGTATTTTGGACACCATTACGTCAATACCGGATGGTCAGT
GCTTTTCCCAACAAATTGTGTCTGGACAACAATAATTTCACTGGTGTGATTCCCCCTGAGATTGGTCAGC
TAAAAATGCTTGACATCCTTAATTTAAGCTCCAACAGCTTAACTGGTGGAATACCACAAGAAATCTGCAA
CCTCACAAACCTGCAAACACTCGATCTGTCGAACAACCAGCTCACAGGTGCAATACCATCTGCACTGAAT
GGTCTGCACTTCCTTTCCAAATTTGATGTTTCCAACAACAAGCTAGAAGGGAAAGTTCCAAGTGGAGGAC
AGTTTGATTCTTTTTCAAATTCTAGCTACAGTGGGAATCCAAAGCTATGTGGCCCTATGATCAATAATGA
CTGCAACTCAACATCATCTTCAGCGTCCCCAAGACGGTGGAACAAGAAGAACATTACTGCCGTTGGATTA
GGTGTGTTCTTCGGAGGGCTTGCCATTCTGTTCTTGCTGGGACGTCTGCTTATGTCCCTCAGAAGAACAA
ACTCTGTCCACCAAAACAAGGGTAGCAGCAATGGCGACATAGAGGCAAGTTCATTTACTTCTGCATCAGA
TGACTTGTGCAATGTGATGAAAGGAAGCATTTTGGTGATGGTACCTCAAGGCAAGGGAGAATCAGGCAAA
ATCACCTTCCATGATATCTTAAAGGCCACAAATAACTTTGACCAGCAGAACATCATCGGCTGCGGAGGTA
ATGGTCTAGTTTACAAGGCAGAGCTGCCGAATGGACCCAAGCTTGCCATCAAGAAGCTCAACGGCGAAAT
GTGTCTCATGGAAAGAGAATTCACCGCAGAGGTTGACGCACTCACCGTGGCGAAACATGACAACCTTGTG
CCTCTATGGGGCTACTACATCCAGGGAAACTCGAGGCTCCTCATATATTCTTACATGGAGAATGGTAGCC
TGGATGATTGGCTTCACAACAGGGACAATGGCAACACATTGCTTGACTGGCCAACAAGGCTAGAGATTGC
ACAAGGAGCAAGCCGGGGCCTTTTTTACATCCACAATATCTGCAAGCCACACATTGTACATCGTGATATC
AAGTCCAGCAACATCCTTCTTGACAGAGATTTCAAAGCTTATGTTGCAGATTTCGGGCTTGCCAGATTGA
TCCGTCCCTATGACACACATGTCACAACTGAGCTGGTCGGCACTCTGGGTTATATTCCTCCCGAGTACGG
GCACGCATGGGTGGCCACACTGAGGGGAGACATATACAGTTTTGGAGTGGTGTTGCTTGAGCTGCTCACA
GGGAAAAGGCCCGTCGAGGTCCTGTCCAAGTCGAAGGAACTTGTCCAGTGGGTACGGGAGATGACGTCCC
AGGGAAAGCATACTGAAGTCTTGGATCCAGCGCTGAGAGAACAAGGGCATGAAGAGCAAATGCTGAAGGT
GTTTGAAGTTGCTTGCAAGTGTATCAACCATAATCCGTGCCTGAGGCCAAGCATCCAAGAGGTGGTATCC
TGCCTGGAAAATGCAGATGTGAACCTGCAGGTGGAAGTGTAG
