# Supplementary material for: Genome-Wide Characterization and Expression Profiling of Phytosulfokine Receptor Genes (PSKRs) in Triticum aestivum with Docking Simulations of Their Interactions with Phytosulfokine (PSK): A Bioinformatics Study
Source: Genes (Basel). 2024 Oct 9;15(10):1306. doi: 10.3390/genes15101306 (PMC11507999; doi:10.3390/genes15101306)
Supplement: Supplementary file 1 [file genes-15-01306-s001.zip › Supplementry Materials/Data FileS2.fasta]

>PSKR1A	TraesCS2A03G0640300.1
MAKCCLLPLPMLFLALSALLLPAGAAAAACHPDDLRALRAFAGNLTAGGDLLLRAAWSGR
GGSCCAWEGVRCDGAGGRVTALRLPGRGLAGPIPGDALAGLPRLAELDLSRNALSGGVSA
VAGLAGLRAADLSANLLVDSIPDLSALPGLVAFNASNNSLSGALGPDLCAGAPALRVLDL
SANRLTGALPSSANPPACAATLQELFLGANSFAGALPAALFGLAGLHKLSLASNGLAGQV
SSRLRELKNLTLLDLSVNRLSGRLPDVFRDLTSLEHFTAHSNDFSGLLPPSLSSLSSLRD
LNLRNNSLSGPIAHVNFSGMPVLVSVDLATNHLNGTLPVSLADCDKLKSLSLARNKLMGQ
LPEDYGRLRSLSMLSLSNNSLHNISGALTVLRRCENLTTLILTKNFGGEELPENGNGGFN
SLEVLALGDCALRGRVPEWLAQCEKLEVLDLSWNQLVGTIPSWIGELDHLSYLDLSNNSL
VGEVPKSLTQLKGLMTARNSQGMAFTSMPLYVKHNRSTSGRQYNQLSNFPPSLFLNDNGL
NGTIWPEFGNLKELHVMDLSNNFMSGSIPDALSKMENLEVLDLSSNNLTGSIPSSLTDLT
FLSKFSVAHNHLVGPIPNGGQFFTFTNSSFEGNPGLCRSVSCSLNQSGETNVNNEIQPAT
SIRNRKNKILGVAVCMGLALAVVLCVILVNISKTEASAIDEEDDAGGACHDSYYSYSKPV
LFFQNSAKELTVSDLIRSTDNFDQANIIGCGGFGLVYKAYLPDGTKAAVKRLSGDCGQME
REFRAEVEALSQAQHKNLVTLRGYCRHGSDRLLIYTYMENSSLDYWLHERADGDYMLKWE
SRLKIAQGSARGLAYLHKDCEPNIIHRDVKSSNILLNENFEAHLADFGLARLIQPYDTHV
TTDLVGTLGYIPPEYSQSLIATPKGDVYSFGVVLLELLTGRRPVEVSKVKGSRDLVSWAL
QMKSENKEEQIFDRLIWSKEHEKQLLSVLETACRCISTDPRQRPSIEQVVVWLDSVSP
>PSKR1B	TraesCS2B03G0730100.1
MAKCCLLPLPLLLLALSALLLPARAAAAACHPDDLRALRAFAGNLTAGGDLLLRAAWSGR
GGSCCAWEGVRCDGAGGRVTGLRLPGRGLAGPIPGDALAGLPRLAELDLSRNALSGGVSA
VAGLAVLRAADLSANLLVGSIPDLSALPGLVAFNASNNSLSDALGPDLCAGAPALRVLDL
SANRLTGALPASANQPSCAATLQELFLGANSFAGALPAAIFGLAGLQKLSVGSNGLAGQV
SSRLRELKNLTLLDLSVNRFSGRLPDVFRDLTSLEHFTAHSNDFSGSLPPSLSSLSSLRD
LNLRNNSLSGPIAHVNFSGMPVLVSVDLATNHLNGTLPVSLADCDKLKSLSLAKNKLMGQ
LPEDYGRLRSLSMLSLSNNSLHNISGALTVLRRCENLTTLILTKNFGGEELPENGNGGFN
SLEVLALGDCALRGRVPEWLAQCKKLEVLDLSWNQLVGTIPSWIGELDHLSYLDLSNNSL
VGEVPKSLTQLKGLMTARNSQGMAFTSMPLYVKHNRSTSGRQYNQLSNFPPSLFLNDNGL
NGTIWPEFGNLKELHVMDLSNNFMSGSIPDALSKMENLEVLDLSSNNLTGSIPPSLTDLT
FLSKFSVAHNHLVGPIPNGGQFFTFTNSSFEGNPGLCRSISCSLNQSGETNVNNEIQPAT
SIRNRKNKILGVAVCMGLALAVVLCVILVNISKTEASAIDDEDDAGGACHDSYYSYSKPV
LFFQNSAKELTVSDLIRSTNNFDQANIIGCGGFGLVYKAYLPDGTKAAVKRLSGDCGQME
REFRAEVEALSQAQHKNLVTLRGYCRHGNDRLLIYTYMENSSLDYWLHERADGGYMLKWE
SRLKIAQGSARGLAYLHKDCEPNIIHRDVKSSNILLNENFEAHLADFGLARLIQPYDTHV
TTDLVGTLGYIPPEYSQSLIATPKGDVYSFGVVLLELLTGRRPVEVSKVKGSRDLVSWAL
QMKSENKEEQIFDRLIWSKEHEKQLLSVLETACRCISTDPRQRPSIEQVVVWLDSVSP
>PSKR1D	TraesCS2D03G0607500.1
MAKCCLLPLPLLLLALSALLLPAGAAAAACHPDDLRALRAFAGNLTAGGDLLLCAAWSGR
GGSCCAWEGVRCDGAGGRVTGLRLPGRGLAGPIPGDALAGLPRLAELDLSRNALSGGVSA
VAGLAGLRAADLSANLLVGSIPDLSALPGLVAFNASNNSLSGALGPDLCAGAPALRVLDL
SANRLTGALPASANPPSCAATLQELFLGANSFAGALPAAIFGLAGLHKLSVGSNGLAGQV
SSRLRELKNLTLLDLSVNRFSGRLPDVFRDLTSLEHFTAHSNDFSGSLPPSLSSLSSLRD
LNLRNNSLSGPIAHVNFSGMPVLVSVDLATNHLNGTLPVSLADCDKLKSLSLARNKLMGQ
LPEDYGRLRSLSMLSLSNNSLHNISGALTVLRRCENLTTLILTKNFGGEELPENGNGGFN
SLEVLALGDCALMGRVPEWLAQCKKLEVLDLSWNQLVGTIPSWIGDLDHLSYLDLSNNSL
VGEVPKSLTQLKGLMTARNSQGMAFTSMPLYVKHNRSTSGRQYNQLSNFPPSLFLNDNGL
NGTIWPEFGNLKELHVMDLSNNFMSGSIPDALSKMENLEVLDLSSNNLTGSIPPSLTDLT
FLSKFSVAHNHLVGPIPNAGQFFTFTNSSFEGNPGLCRSISCSLNQSGETNVNNEIQPAT
SIRNRKNKILGVAVCMGLALAVVLCVILVNISKTEASAIDEEDDAGGACHDSYYSYSKPV
LFFQNSAKELTVSDLIRSTNNFDQANIIGCGGFGLVYKAYLPDGTKAAVKRLSGDCGQME
REFRAEVEALSQAQHKNLVTLRGYCRHGNDRLLIYTYMENSSLDYWLHERADGGYMLKWE
SRLKIAQGSARGLAYLHKDCEPNIIHRDVKSSNILLNENFEAHLADFGLARLIQPYDTHV
TTDLVGTLGYIPPEYSQSLIATPKGDVYSFGVVLLELLTGRRPVEVSKVKGSRDLVSWAL
QMKSENKEEQIFDRLIWSKEHEKQLMSVLETACRCISTDPRQRPSIEQVVVWLDSVSP
>PSKR2A	TraesCS2A03G1270100.1
MGARCGLLGFLLVAAVLLRFRGAHALNQTCDADDLEALRAFSDGLDGKGAGAGLLGWGDG
DGGSCCSWAGVSCDLGRVVGLDLSNRSLRGVISPSVASLSRLAALNLSRNSFRGQAPAGL
GLLPGLRVLDLSANALSGTFPPSGGAAGGFPAIEAVNVSFNEFAGPHPAFPGAANLTVLD
ISGNRFSGSINTTALCGATQNLTVLRFSGNAFSGDVPAGFGRCEALAELSLDGNGLAGSL
PGDLYTVPALQRLSLQDNNLSGDLDNLGNLSQLVQIDLSYNKFTGFIPDVFGRLRRLETL
NLATNGFNGTLPSSLSSCRMLTVVSVRNNSLSGEITLNFSLLPRLNTFDAGSNKLSGNIP
ASLARCAELKTLNLARNKLDGQIPESFKNLSSLLYLSLTGNGFTNLSSALQVLQDLPKLT
SLVLTNNFHGGETMPMDGIKGFKSMEVLVLANCALTGTIPPWLQTLESLSVLDISWNKLN
GNIPRWLGSLNNLFYIDLSNNSFTGELPESFTRMKGLISSDGSSERASTEYVPLFIKKNS
TGKGLQYNQVSSFPASLILSNNLLAGPVLPGFGHLVKLHVLDLSWNNFSGRIPDELSDMS
SLEKLKLAHNDLSGSIPSSLTKLNFLSDFDVSYNNLTGDIPTGGQFLTFANEGFLGNPAL
CLLRNASCSEKARIVEAAHRKKSKASLAAVGVGTAVGVIFVLWITYVILARVVRSRMHER
NPKAVANAEDSSGSANSSLVLLFQNNKDLSIEDILKSTNHFDQAYIVGCGGFGLVYKSTL
PDGRRVAIKRLSGDYSQIEREFQAEVETLSRAQHENLVLLQGYCKIGNDRLLIYSYMENG
SLDYWLHERTDSGALLDWQKRLRIAQGSARGLAYLHMSCEPHILHRDIKSSNILLDENFE
AHLADFGLARLVCAYDTHVTTDVVGTLGYIPPEYAQSPIATYKGDIYSFGIVLLELLTGR
RPVDMCRPKGSRDVVSWVLQMRKEDRETEVFHPNVHDKANEGELLRVLEIACLCVTAAPK
SRPTSQQLVTWLDDIAENRSLIIQ
>PSKR2B	TraesCS2B03G1450200.1
MGARCGLLGFLLVAAVLLRVRGAHALNQTCDADDLEALRAFSDGLDGKGAGAGLAGWGAG
DGGSCCSWTGVSCDLGRVVGLDLSNRSLRGVISPSVASLGRLAALNLSRNSFRGQAPAGL
GLLPGLRALDLSANALSGAFPSGGGGAGGFTAIEVVNVSFNEFAGPHPAFPGAANLTVLD
ISGNRFSGSINTTALCGAAQNLTVLRFSGNAFSGDVPAGFGRCEALSELSLDGNGLAGSL
PGDLYTMPELQRLSLQDNNLSGDLDNLGNLSQLVQIDLSYNKFTGFIPDVFGRLRKLESL
NLATNGFNGTLPGSLSSCPALTVVSVRNNSLSGEITLNFSRLPRLNTFDAGSNRLSGNIP
ASLARCAELKTLNLARNKLDGEIPESFKNLSSLLYLSLTGNGFTNLSSALQVLQDLPKLT
SLVLTNNFHGGETMPMDGIKGFTSMEVLVLANCALTGTIPPWLQTLENLSVLDISWNKLH
GNIPRWLGSLNNLFYIDLSNNSFTGELPESFTQMKGLISSDGSSERASTEYVPLFIKKNS
TGKGLQYNQVSSFPASLILSNNLLTGPVLPGFGHLVKLLVLDLNWNNFSGRIPDELSGMS
SLEKLKLAHNDLSGSIPSSLTKLNFLSEFDVSYNNLTGDIPTGGQFSTFANEGFVGNSAL
CLLRNASCSKKARLVEAAHRKKSKASLAAVGVGTAVGVIFVLWITYVILARVVRSRMHER
NPKAVANAEDSSGSANSSLVLLFQNNKDLSIEDILKSTNHFDQAYIVGCGGFGLVYKSTL
PDGRKVEIKRLSGDYSQIEREFQAEVETLSRAQHENLVLLQGYCKIGNDRLLIYSYMENG
SLDYWLHERTDSGALLDWQKRLRIAQGSARGLAYLHMSCEPRILHRDIKSSNILLDENFE
AHLADFGLARLVCAYDTHVTTDVVGTLGYIPPEYAQSPIATYKGDIYSFGIVLLELLTGR
RPVDMCRPKGSRDVVSWVLQMRKEERETEVFHPNVHDKANEGELLRVLEIACLCVTAAPK
SRPTSQQLVTWLDDIAENRSLIIQ
>PSKR2D	TraesCS2D03G1224700.1
MGARCGLLGFLLVAVVLLRVRGAHALNQTCDADLEALRAFSDGLEGKDASAGLVGWGAGD
GGSCCSWTGVSCDLGRVVGLDLSNRSLRGVISPSVASLGRLAALNLSRNSFRGQAPAGLG
LLPGLRVLDLSANALSGTFPPSGGAAGGFPAIEVVNVSFNEFAGPHPAFPGAANLTVLDI
SGNRFSGSINTTALCGAAQNLTVPRFSGNALSGDVPAGFSRCEALSELSLDGNGLAGSLP
GDLYTMPELQRLSLQDNNLSGDLDNLGNLSQLVQIDLSYNKFTGFIPDVFGRLRKLESLN
LATNGFNGTLPGSLSSCPMLTVVSIRNNSLSGEITLNFTLLPRLNTFDAGSNRLSGNIPP
GLARCTELKTLNLAKNKLDGEIPESFKNLSSLLYLSLTGNGFTNLSSALQVLQDLPKLTS
LVLTNNFHGEEMMPMDGIKGFKSMEVLVLANCALTGTIPPWLQTLENLSVLDISWNKLHG
NIPPWLGSLNNLFYIDLSNNSFTGELPESFTRMKGLISSNGSSERASTEYIPLFIKKNST
GKGLQYNQASSFPASLSLSNNLLAGPVLPGFGHLVKLHVLDLSWNNFSGRIPDELSDMSS
LEKLKLAHNDLSGSIPSSLTKLNFLSDFDVSYNNLTGDIPTGGQFLTFANEGFLGNPALC
LLRNASCSEKARVVEAAHRKKSKASLAAVGVGTAVGVIFVLWITYVILARVVRSRMHECN
PKAVANAEDSSSGSANSSLVLLFQNNKDLSIEDILKSTNHFDQAYIVGCGGFGLVYKSTL
PDGRRVAIKRLSGDYSQIEREFQAEVETLSRAQHENLVLLQGYCKIGNDRLLIYSYMENG
SLDYWLHERTDSGALLDWQKRLRIAQGSARGLAYLHMSCEPHILHRDIKSSNILLDENFE
AHLADFGLARLVCAYDTHVTTDVVGTLGYIPPEYAQSPIATYKGDIYSFGIVLLELLTGR
RPVDMCRPKGSRDVVSWVLQMRKEDRETEVFHPNVHDKANEGELLRVLEIACLCVTAAPK
SRPMSQQLVTWLDDIAENRSLIIQ
>PSKR3B	TraesCS3B03G0944700.1
MAAFAPALLLLLLAAAAATATTTTALTDDVLALVVFKTGVADPLGRLARWTEDDDRPCSW
PGVGCDARAGRVTSLSLPAASLSGRLPRALLRLDALLSLSLPRNNLSGPVLPGLLASLPR
LRSLDLASNRLAATVPADLFAQCRDIRTISLAHNELSGYIPPAVASCSSLLSLNLSSNRL
AGPIPDGIWSLPSLRSLDLSGNSLSGSVPGGFPRSSSLRALDLSRNLFAGEIPADVGEAA
LLKSLDLGRNFFTGGLPDSLRRLTALRFLGAGSNALAGEVPAWIGEMWSLERLDLSGNRF
AGVIPDDIAKCKNLLEADLSRNALTGELPWWVFGLPLQRVSVAGNKLDGWVKVPGDAALA
LHVLDLSSNAFSGGIPPQITAFAGLQFLNLSSNSISGQLPAGIGGMRLLEVLDVSANTLT
GSVPPEIGGAVALRVLRMGDNSLTGRIPAQIGSCSSLVALDLSHNDITGPIPSTLGNLTS
LQAVDLSQNKLNGTLPVELSNLPSLHIFDVSHNLLSGNLPNSRFFDNIPDYFLSDNSGLC
SSRKNNSCGAVMPKPIVLNPNSSSNPLSQSTPSSPSSKHHKKIILSVSTLIAIAGGAAIA
IGVITVTVLNRRVRAAASHPKPAIALSDDYLSQSPENDASSGKLVMFGKGSPEFSTGGHA
LLNKDCELGRGGFGAVYKTVLRDGQPVAIKKLTVSSLVKSKDDFERQVKVLSKMRHHNIV
TLRGFYWTSSLQLLIYDYLPGGNLHKHLHECTEENTLSWMERFDIIIGVARGLMHLHQHG
VVHYNLKSSNVLLDSNGEPRVGDYGLASLLPMLDRYVLSSKIQSALGYMAPEFACKTVKI
TEKCDVYGFGVLALEILTGRRPVEYLEDDVVVLCDLVRSALEEGRLEDCMDPRLCGEFAM
EEAIPIIKLGLVCTSQVPSNRPDMGEVLSILDVVRSPQDSPGDEMV
>PSKR3D	TraesCS3D03G0756400.1
MADSASAPALLLLLLAAAAAAATTTTALTDDVLALVVFKTGVADPLGRLAKWTEDDDRPC
SWPGVGCDARAGRVTSLSLPAASLSGRLPRALLRLDALVSLSLPRNNLSGPVLPGLLASL
PRLRSLDLASNRLAATVPADLFAQCRDIRAISLADNELSGYIPPAVASCSSLLSLNLSSN
RLAGPIPDGIWSLPSLRSLDLSGNSLSGSVPGGFPRSSSLRALDLSRNLFAGGIPADVGE
AALLKSLDLGRNFFTGGLPDSLRRLTALRFLGAGSNALAGEVPAWIGEMWSLERLDLSGN
RFAGVIPDDIAKCKNLLEADLSRNALTGELPWWVFGLPLQRVSVAGNKLEGWVKVPGDAA
LALHVLDLSSNAFSGGIPPQITAFAGLQFLNLSSNSISGQLPAGIGGMRLLEVLDVSANT
LTGSVPPEIGGAVALRVLRMGDNSLTGRIPAQIGSCSSLVALDLSHNDITGPIPSTLGNL
TSLQAVDLSQNKLNGTLPVELSNLPSLHIFDVSHNLLSGNLPNSRFFDNIPDYFLSDNSG
LCSSRKNNSCGAVMPKPIVLNPNSSSNPLSQSTPSSPSSKHHKKIILSVSTLIAIAGGAA
IAIGVITVTVLNRRVRSAASHPKPAIALSDDYLSQSPENDASSGKLVMFGKGSPEFSTGG
HALLNKDCELGRGGFGAVYKTVLRDGQPVAIKKLTVSSLVKSKDDFERQVKVLSKMRHHN
IVTLRGFYWTSSLQLLIYDYLPGGNLHKHLHECTEENTLSWMERFDIIIGVARGLMHLHQ
HGVVHYNLKSSNVLLDSNGEPRVGDYGLASLLPMLDRYVLSSKIQSALGYMAPEFACKTV
KITEKCDVYGFGVLALEILTGRRPVEYLEDDVVVLCDLVRSALEEGRLEDCMDPRLCGEF
AMEEAIPIIKLGLVCTSQVPSNRPDMGEVLSILEVVRSPQDSPGDEMV
>PSKR4A	TraesCS4A03G0290600.1
MRSLVLLLLVHLVFLAEAKGGGRAGLAAALNDDVLGLIVFKADVVDPEGRLATWSEDDER
ACAWAGITCDPRTGGVSGLNLAGFGLSGKLGRGLLRLESLQSLSLSANNFSGDIPPDLAR
LPDLQSLDLSSNAFSGAIPEGFFGKCHALRDVSLANNAFTGDTPDVAACGTLASLNLSSN
RLAGILPSGIWSLNALRTLDLSGNAITGELPVGISKMFNLRALNLRRNRLTGSLPDDIGD
CPLLRSVDLSSNSLSGNLPESLRRLSTCTDLDLSSNELTGNVPTWVGEMVSLETLDLSGN
KFSGEIPGSIGGLMSLRELRLSGNGFTGGLPESIGGCRSLVHVDVSWNSLTGSLPTWVFA
SGVQWVSVSYNTFSGVVMVPVNASSVIQGVDLSSNSFSGRIPLELSQLLTLQSLNMSWNS
LSGSVPASIVEMKSLELLDLSANRLNGSIPSTIGGKSFKVLSLAKNSLTGEIPPQIGDCS
ALTSLDLSHNSLTGAIPAAIANLTNLQTADLSRNKLTGGLPKQLSNLAHLICFNISHNQL
SGDLPPGSFFDTISLSSVSDNPGLCGAKLNSSCPGVLPKPIVLNPDSSSNPLTQKEPVPG
GLHHKKTILSISALVAIGAAVLIAVGIITITVLNLQVRAPGSHSAAAAAALELSDGYLSQ
SPTTDVNAGKLVMFGGGNPEFSASTHALLNKDCELGRGGFGTVYKTTLRDGQPVAIKKLT
VSSLVKSQDEFEREVKMLGKLRHRNLVALKGYYWTPSLQLLIYEFVSGGNLHKQLHESSN
ANYLSWKERFDIVLGMARSLAHLHRHDIIHYNLKSSNIMLDDSGEAKVGDYGLAKLLPLL
DRYVLSSKVQSALGYMAPEFTCRTVKITEKCDVYGFGVLVLEVMTGRTPVEYMEDDVIVL
CDVVRAALDEGKVEECVDEKLCGKFPLEEAVPIMKLGLVCTSQVPSNRPDMSEVVNILEL
IRCPQDSPEAELG
>PSKR4B	TraesCS4B03G0479200.1
MRSLVLLLLVHLVFLAEAKGGGRAGLAAALNDDVLGLIVFKADVVDPEGRLATWSEDDER
ACAWAGITCDPRTGRVSGLNLAGFGLSGKLGRGLLRLESLQSLSLSANNFSGDIPPDLAR
LPDLQSLDLSSNAFSGAIPEGFFGKCHALRDVSLANNAFTGDTPDVGACGTLASLNLSSN
RLAGMLPSGIWSLNALRTLDLSGNVITGELPVGISKMFNLRALNLRRNRLTGSLPDDIGD
CPLLRSLDLSSNSLSGNLPESLRRLSTCTDLDLSSNELTGNVPTWVGEMVSLETLDLSGN
KFSGEIPGSIGGLMSLRELRLSGNGFTGGLPESIGGCTSLVHVDVSWNSLTGSLPTWVFA
SGVRWVSVSYNTFSGEVMVPVNGSSVIQGVDLSSNSFSGRIPSELSQLLTLQSLNMSWNS
LSGSVPASIVEMKSLELLDLSANRLNGSIPSTIGGRSFKVLSLAKNSLTGEIPPQIGDCS
ALTSLDLSHNGLTGAIPATIANLTNLQTADLSRNKLMGGLPKQLSNLAHLVRFNISHNQL
SGDLPPGSFFDTISVSSVSDNPGLCGAKLNSSCPGVLPKPIVLNPDSSSNPLAQKEPVPG
GLHHKKTILSISALVAIGAAVLIAVGIITITVLNLQVRAPGSHSAAAAAAAAALELSDGY
LSQSPTTDVNAGKLVMFGGGNPEFSASTHALLNKDCELGRGGFGTVYKTTLRDGQPVAIK
KLTVSSLVKSQDEFEREVKMLGKLRHRNLVALKGYYWTPSLQLLIYEFVSGGNLHKQLHE
SSNANYLSWKERFDIVLGMARSLAHLHRHDIIHYNLKSSNIMLDGSGEAKVGDYGLAKLL
PVLDRYVLSSKVQSALGYIAPEFTCRTVKITEKCDVYGFGVLVLEVMTGRAPVEYMEDDV
IVLCDVVRAALDEGKVEECVDEKLCGKFPLEEAVPIMKLGLVCTSQVPSNRPDMSEVVNI
LELIRCPQDSPEAELG
>PSKR4D	TraesCS4D03G0428000.1
MRSLVLLLLVHLVFLAEAKGGGRAGLAAALNDDVLGLIVFKADVVDPEGRLATWSEDDER
ACAWAGITCDPRTGRVSGLNLAGFGLSGKLGRGLLRLESLQSLSLSANNFSGDIPPDLAR
LPDLQSLDLSSNAFSGAIPDGFFGKCHALRDVSLANNAFTGDTPDVGACGTLASLNLSSN
RLASMLPSGIWSLNALRTLDLSGNTITGELPVGISKMFNLRALNLRRNRLTGSLPDDIGD
CPLLRSVDLSSNSLSGNLPESLRRLSTCTDLDLSSNELTGNVPTWVGEMVSLETLDLSGN
KFSGEIPGSIGGLMSLRELRLSGNGFTGGLPESIGGCRSLVHVDVSWNSLTGSLPTWVFA
SGVQWVSVSYNTFSGVVMVPVNASSVIQGVDLSSNSFSGRIPSELSQLLTLQSLNMSWNS
LSGSVPASIVEMKSLELLDLSANRLNGSIPSTIGGKSFKVLSLAKNSLTGEIPPQIGDCS
ALTSLDLSHNGLTGAIPATMANLTNLQTADLSRNKLTGGLPKQLSNLAHLVRFNISHNQL
SGDLPPGSFFDTISLSSVSDNPGLCGAKLNSSCPGVLPKPIVLNPDSSSNPLAQKEPVPG
GLHHKKTILSISALVAIGAAVLIAVGIITITVLNLQVRAPGSHSAAAAAALELSDGYLSQ
SPTTDVNAGKLVMFGGGNPEFSASTHALLNKDCELGRGGFGTVYKTTLRDGQPVAIKKLT
VSSLVKSQDEFEREVKMLGKLRHRNLVALMGYYWTPSLQLLIYEFVSGGNLHKQLHESSN
ANYLSWKERFDIVLGMARSLAHLHRHDIIHYNLKSSNIMLDGSGEAKVGDYGLAKLLPML
DRYVLSSKVQSALGYMAPEFTCRTVKITEKCDVYGFGVLVLEVMTGRAPVEYMEDDVIVL
CDVVRAALDEGKVEECVDGKLCGKFPLEEAVPIMKLGLVCTSQVPSNRPDMSEVVNILEL
IRCPQDSPEAELG
>PSKR5D	TraesCS4D03G0740900.1
MTPASRSLAPLALLALAVLLHWAAPQALVEAATAAERRILLDFKAAITADPDGALASWKP
SGDPCADFAGVSCDPATGAVQRLRLHGTGLAGTLAPSLARLPALESVSLFGNALSGGIPP
GYASLAPTLHKLNLSRNALSGEIPAFLGAFPWLRLLDLSYNAFSGEIPPGLFDPCPRLRY
VSLAHNSLRGAVPPGIANCSRLAGFDLSYNRLSGELPDQLCAPPEMNYISVRSNDLSGGI
DGKLDACRSIDLFDVGSNRFSGAAPFGLLGLANITYFNVSSNAFDGEIPNIATCGSKFLY
FDASGNRLAGPVPESVVNCRNLRVLDLGANALAGDIPPVIGTLRSLSVLRLAGNTGITGS
IPAELGGIEMLVTLDLAGLMLTGDIPVSLSKCQFLLELNLSGNKLQGVIPDTLNNLTYLR
MLDLHKNQLDGGIPVSLAQLTNLDLLDLSENGLTGPIPSELGNLSKLTHFNVSFNRLSGI
IPSAPVLQNFGSRAFMGNPLLCGPPLNNLCGGQRARRLSVAIIIVIVAAALILIGVCIVC
AMNIRAYTRRSKEEQEGKEDEEVLVSESISVGSPGQNAIIGKLVLFTKSLPSRYEDWEEG
TKALVDKDCLVGGGSVGTVYKATFENGLSIAVKKLETLGSLTTQDEFEHEMGQLGNLNHP
NLVTFQGYYWSSSMQLILSEFVTKGSLYDHLHGNRRRAFSRSSSGGELSWDRRFKIALGT
ARALAYLHHDCRPQVLHLNIKSSNIMIDEEYEAKLSDYGFRKLLPILGSFEVSRSYAAIG
YIAPELASPSLRYSDKSDVFSFGVVLLEIVTGRKPVESPGAAIHVILRDYVREILEDGTK
SDCFDRSLRGFIEAELVQVLKLGLVCTSNTPSSRPSMAEVVQFLESVRTNS
>PSKR6A	TraesCS6A03G0102000.1
MAGRGRGGALAAVAALLLPVIVLLSRCGSGAAQPSPRCGAGDLAALRGFSAGLDAPVDGW
PAVADDDEGGCCAWPGVVCGRAGVVVGVVLPNRTLRGEVAASLAGLTALRVLNLSGNALR
GALPPGLLRLRRLEVLDVSSNALAGAIGPGLDLPAARVFNVSYNAFNVSHPVLAGAVNLT
AYDASGNGFDGPVDAAAVCASSPGLRVLRLSMNRLSGDFPVGFGQCRSLLDLSLDGNGIT
GALPDDLFTATSLRYLSLHTNSISGEIPPGLRNLTGLVRLDLSFNAFSGALPEVFDTLAG
TLQELSAPSNLLTGGLPATLSLCVNLRVLNLRNNTLTGAIGLDFRAVNSLVYLDLGVNKF
TGLIPASLPKCAGMTALNLGRNLLTGEIPPSFAAFPSLSFLSLTGNGFSNVTSALRILQR
LPNLTSLVLTKNFRGGEAMPEDGIDGFAKMEVLVIANCELTGAIPAWLAGLRKLKVLDIS
WNRLAGPIPPLLGELDRLFYLDISNNSLQGEIPASLTRMPALLAGSGNGGGGDDEKVQDF
PFFMRRNVSAKGRQYNQVSSFPASLVLGRNNLTGGVPAGLGALDRLHIVDLSWNGFSGPI
PPELSGMTSLESLDVSHNALSGAIPASLTRLSFLSHFAVAYNNLSGEIPIGGQFFTFSSA
DFAGNPLLCGFHVGRKCDRKGVDPATDGSTTGSNDGRRSAASAGVVAAICVGTTLLVAVG
LAVTWRTWSRRRQEDNACRVAAGDDEESTDSSAARSSTLVLLFPDDEEEEQTTAVITLDD
VVKATGDFDETRIVGCGGFGMVYRATLADGRDVAVKRLSGDFHQMEREFRAEVEALSRVR
HRNLVALRGYCRLGKDVRLLIYPYMENGSLDHWLHERAHAGDALPWPARLRIARGAARGL
AHLHGGGARVMHRDVKSSNILLDAAMEARLGDFGLARLARGSDDTHVTTDLVGTLGYIPP
EYGHSPAATYRGDVYSMGVVLVELVTGRRPVDMAARLGARDVTAWAVRLRREGRGREAVD
AAVPGRHREEAARVLELACACVSEDPKARPTAQQLVQRLDAIAAAAAAAPEIRSGTVDN
>PSKR6B	TraesCS6B03G0143300.1
MAGRGRGGALAALLLPVIVLLSWCLSGAAQPSLRCGAGDLAALRGFSAGLDATVDGWPAV
ADDDEGGCCAWPGVLCGRAGVVGVVLPNRTLRGEVAASLAGLAALRVLNLSGNALRGALP
PALLRLRRLEVLDVSSNALAGAIGLGLELPAALVFNVSYNAFNGSHPVLPGAVNLTAYDA
SGNGFEGPLDAAAVCASSPGLRVLRLSMNRLSGDFPVGFGQCRSLLELSLDGNGITGALP
DDLFAATSLRYLSLHTNSISGEIPLGLRNLTGLVRLDLSFNAFSGALPEVFDALAGTLQE
LSAPSNVLTGGLPATLSLCVNLRVLNLRNNTLTGAIGLDFRAVNSLVYLDLSVNKFTGLI
PASLPECAGMTALNLGRNLLTGEIPPSFSTFPSLSFLSLTGNGFSNVTSALRILQRLPNL
TSLVLTKNFRGGEAMPEDGIDGFAKIEVLVIANCELTGAIPAWLAGLRRLKVLDISWNRL
AGPIPPLLGELDRLFYLDISNNSLQGEIPASLTRMPALLAGSGNGRDDDDEKVQDFPFFM
RRNVSAKGRQYNQVSSFPASLVLARNNLTGGVPAALGALARLHIVDLSWNGFSGPIPPEL
SEMTSLESLDVSRNALSGAIPASLTRLSFLSHFSVADNNLSGEIPIGGQFFTFSSADFAG
NPFLCGFHVGRKCDRKGDDQATDGTTGTNDGRKSAASAGVVAAICVGTALLVAVGLGATW
RAWSRRRQEDNACRVAAGDDEESTDSSAARSSTLVLLFPCDEEEEETTVITLDQVVKATG
DFDESRIVGCGGFGMVYRATLAEGRDVAVKRLSGDFHQMEREFRAEVEALSRVRHRNLVA
LRGYCRLGKDVRLLIYPYMENGSLDHWLHERADAGDALPWPARLRIALGAARGLAHLHGG
GGGARVMHRDVKSSNILLDAAMEARLGDFGLARLARGSDDTHVTTDLVGTLGYIPPEYGH
SPAATYRGDVYSMGVVLVELVTGRRPVDMAARLGARDVTAWAVRLRREGRGREAVDAAVP
GRHREEAARVLDLACACVSEDPKARPTAQQLVERLDAIAGAGAAREIRSGTVDN
>PSKR6D	TraesCS6D03G0109000.1
MAGRGRLAAVAALLLPAIVLLSRCRGVAAQPSPRCGAGDLAALRGFSAGLDATVDGWPAL
SDDDDGCCAWPGVVCGRAGVVGVVLPNRTLRGEVAASLAGLTGLRVLNLSGNALRGSLPP
GLLRLRRLEVLDVSSNALAGAIGLELELQLPAARVFNVSYNAFNGSHPVLPGAVNLTAYD
ASGNGFEGPVDAAGVCASSPGLRVLRLSMNSLSGDFPVGFGQCRSLLDLSLDGNGITGAL
PDDLFAATSLRYLSLHTNSISGEIPPGLRNLTGLVRLDLSYNAFSGVLPEAFDALAGTLQ
ELSAPSNLLTGGLPVTLSLCVNLRVLNLRNNTLTGAIGLDFRAVNSLVYLDLGVNKFTGL
IPASLPACAGMTALNLGRNLLTGEIPPSFAAFPSLSFLSLTGNGFSNVTSALRILQRLPN
LTSLVLTKNFRGGEAMPEDGIDGFAKMEVLVIANCELTGAIPAWLAGLRKLKVLDISWNR
LAGPIPPLLGELDRLFYLDISNNSLQGEVPASLTRMPALLAGGGNGRGDDDQKVQDFPFF
MRRNVSAKGRQYNQVSSFPASLVLGRNNLTGGVPAGLGALARLHIVDLSWNGLSGPIPPE
LSGMTSLESLDVSHNALSGAIPESLTRLSFLSHFAVAYNNLSGEIPIGGQFFTFSSADFA
GNPFLCGFHVGRKCDRKIDDQATDGSTTGRNDGRRSAASAGVVAAICVGTTLLVAVGLAV
TWRTWSRRRKEDNACRVAAGDDEESTDSSAARSSTLVLLFPGDDEEEETTVITLDQVVKA
TGDFDETRIVGCGGFGMVYRATLADGRDVAVKRLSGDFQQMEREFRAEVEALSRVRHRNL
VALRGYCRLGKDVRLLIYPYMENGSLDHWLHERADAGKDALPWPARLRIALGAARGLAHL
HGGGARVMHRDVKSSNILLDAAMEARLGDFGLARLARGSDDTHVTTDLVGTLGYIPPEYG
HSPAATYRGDVYSMGVVLVELVTGRRPVDMAARLGARDVTAWAVRLRREGRGHEAVDAAV
PERHREEAARVLELACACVSEDPKARPTAQQLVERLDAVAGAAPEIRSGATEHRTVDN
>PSKR7A	TraesCS6A03G0294000.1
MQMQPRHCPSRRPFLGLALLLLVLVLVSPASSCTEQERSSLLQLLAGLSRDDGLTASWQR
DTDCCTWEGITCGGPDGAVTGVSLASRGLKGSISPSLGNLTGLLRLNLSRNSLSGGLPLE
LVSSSSIVVLDVSFNRLTGGLSELPPSTPALPLQVLNISSNLFTGRFPSAIWEVMKSLVA
LNASTNSFTGQIPITPCVSAPSLAVLELSFNEFSGNIPPGLSNCSVLNLLGAGYNNLIGA
LPDELFKVTSLEHLSLPSNGLEGAINGISKLTNLVTLDLGGNELSGSIPESIGDLKRLEE
LHLEHNNMSGELPSALSNCTNLVTIDLKSNQFIGELTKVNFTSLPNLKVLDLLYNNFTGT
VPESIYSCSRLTALRLSHNKFHGQLSERIGNLKSLSFLSLVKNSLTDITRTLQILRSCRS
LTTLLIGFNFKDETMPEDVSVEGFENLQVLSINDCSLSGKIPDWLSKLPNLEMLFLHDNQ
LTGPIPDWISSLNLLFYLDLMNNSLTGEISSSLMDMPMLKSDKTAPKVFELPVYNKSPFM
QYLMPSAFPKVLNLGINNFTGMIPEKIGQLKGLISLNLSSNQLSGEIPEAISNLTSLQAL
DLSGNHLIGTIPAALNNLHFLSTFNISNNDLEGSIPDVGQLSTFPNSSFDGNPKLCGRML
VNHCSSTETPLITQRQKKKKGIFALAFGVFFGGLAILFLLARLLVLLRGTNFMSKRQSNN
NNDIEATSSNLNSEYSLVMVPRGKGEQNKLTLTDLLKATKNFDKDHIIGCGGYGLVYKAE
LPDGSKVAIKKLNSEMCLMEREFSAEVDALSTAEHDNLVPFWGYCIQGDSRLLIYSYMEN
GSLDDWLHNRDTDDNSFLDWPIRLKIAQGASQGLSYIHDGCKPHIVHRDIKSSNILLDKD
FKAYVADFGLSRLIFPNRTHVTTELVGTLGYIPPEYGQGWVATLRGDMYSFGVVLLELVT
GRRPVQICPRSKELVKWVQELRSKGKLIEVLDPTLRGTGYEEQMLKVLEVACQCVNHNPG
MRPAIQEVVSFLNSVDANLQKQNSVSSQCR
>PSKR7B	TraesCS6B03G0384200.1
MQMQPHHCPNSRAFVGLALLLLLVSLASPSSSCTAQERSSLLRLLAGLSRDGGLAATWRR
DRDCCSWEGITCGGPNGAVTDVSLASRGLEGSISPSLGNLTSLLHLNLSRNSLSGGLPLE
LVSSSSIVVLDVSFNRLTGVLSELPPSTPALPLQVLNISSNLFTGRFPSAIWEVMKSLIA
LNASTNSFTGQIPITPCVSAPSLAVLELSFNEFSGNIPPGLSNCSMLKLLGAGYNNLNGT
LPDELFKVTSLEHLSLPSNGLEGAINGISKLTNLVALDLGGNELTGSIPESIGELKRLEE
LHLEHNNMSGELPSTLSNCTNLVTIDLKSNQFIGELTQVNFTSLPNLKVLDLLYNNLTGT
VPESMYSCSRLTAIRLSSNNFHGQLSERIGNLKSLAFLSLVNNSLTNITRTLQILRSSRS
LTTLLLGFNFMHETMPEDINTDGFGSLQVFSMNDCSLSGTIPHWLSKLPNLEMLFLHNNH
LTGSIPDWISSLNLLFYLDITNNSLTGEIPSALMEMPMLKSDKTAPKVFELPVYNKSPFM
QYRMPSAFPKVLNLGMNNFTGVIPEKIGQLKGLVSLNLSSNQLSGEIPEAICNLTNLQAL
DLSGNHLIGTIPAALNNLHFLSKFNISNNDLEGSIPAVGQLSTFPNSSFDGNPKLCGHML
VNHCGSAETPLITQRRKKKKGVFALAFGVFFGGVAVLFLLARLLVLLRGTNFMSKRQSNN
NNDIEATSSNLNSEYSLVIVPRGKGEQNKLTLTDLLKATKNFDKDHIIGCGGYGLVYKAE
LPDGSKVAIKKLNSEMCLMEREFSAEVDALSTAEHDNLVPFWGYCIQGDSRLLIYSYMEN
GSLDDWLHNRDTDDNSFLDWPIRLKIAQGASQGLSYIHDVCKPHIVHRDIKSSNILLDKD
FKAYVADFGLSRLIFPNRTHVTTELVGTLGYIPPEYGQGWVATLRGDMYSFGVVLLELVT
GRRPVQICPRSKELVKWVQEMRSKGKQIEVLDPTLRGTGYEEQMLKVLEVACQCVNHNPG
MRPAIQEVVSFLNSIDANLQKQN
>PSKR7D	TraesCS6D03G0250900.1
MQMQPHHCPNRSRPFLGLALLLLLVSLASPASSCTAQERSSLLQLLAGLSRDDGLAAAWR
RNTDCCTWDGITCGGPDGAVTDVSLASRGLEGSISPFLGNLTGLLRLNLSRNSLSGGLPL
ELVSSSSIVVLDVSFNRLTGVLSELPPSTPALPLQVLNISSNLFTGRFPSAIWEVMKSLV
ALNASTNSFTGQIPITPCVSAPSLAVLELSFNEFSGNIPPGLSNCSMLKLLGAGYNNLNG
TLPDELFKVTSLEHLSLPSNGLEGAINGISKLTNLVALDLGGNELTGSIPESIGELKRLE
ELHLEHNNMSGELPSTLSNCTNLVTIDLKSNQFIGELTQVNFTSLPNLKVLDLLYNNLTG
TVPESMYSCSRLTAIRLSSNNFHGQLSERIGNLKSLAFLSLVNNSLTNITRTLQILRSSR
SLTTLLLGFNFMHETMPEDINTDGFGSLQVFSMNDCSLSGTIPHWLSKLPNLEMLFLHNN
HLTGSIPDWISSLNLLFYLDITNNSLTGEIPSALMEMPMLKSDKTAPKVFELPVYNKSPF
MQYRMPSAFPKVLNLGMNNFTGVIPEKIGQLKGLVSLNLSSNQLSGEIPEAICNLTNLQA
LDLSGNHLIGTIPAALNNLHFLSKFNISNNDLEGSIPAVGQLSTFPNSSFDGNPKLCGHM
LVNHCGSAETPLITQRRKKKKSVFALAFGVFFGGVAILFLLARLLVLLKGTSFMKKRQNN
NSDDIEATSSNLNSEYSLVMVPRGKGEQNKLTLTDLLKATKNFDKDHIIGCGGYGLVYKA
ELPDGSKVAIKKLNSEMCLMEREFSAEVDALSTAEHDNLVPFWGYCIQGDSRLLIYSYME
NGSLDDWLHNRDNDDSPFLDWPMRLKIAQGASQGLSYIHDGCKPHIVHRDIKSSNILLDK
DFKAYVADFGLSRLIFQNRTHVTTELVGTLGYIPPEYGQGWVATLRGDMYSFGVVLLELV
TGRRPVQICPRSKELVKWVQEMRSKGKQIEVLDPTLRGTGYEEQMLKVLEVASQCVDHNP
GVRPAIQEVVSFLNTIDANLQKQNSVSSQCR
>PSKR8A	TraesCS6A03G0294500.1
MQKQQLRSSCKECSNGFSMRLLGYAALVVVVLLLSMASTASSCTEGEKGSLLQFLAGLSR
DGGLAASWKRDSTDCCVWEGIACGADGSVTDVSLASRGLEGRVSPSLGNLTGLLRLNLSH
NSLSGGLPLELVSSSSIIVLDVSFNRLRGDMQELPSSTPAQPLQVLNISSNLFTGGFPST
WLVMNNLVALNASNNSFSGQIPSHFCSSSSLLAVVELCYNQFTGSIPPGLGNCSMLRVLK
AGHNNLRGALPNELFDASLLEYLSLPDNNLDGKLDGAQIIKLRNLANLNLGGNNFSGKIP
DSIGQLKKLEELHLDHNMMSGQLPSALSNCTNLITVDLKSNHFNGVLSKVNFSSLLNLKN
LDLLYNNFTGTIPESIYSCSKLAALRISGNNLHGQLSPRIASLKSLTFLSLGFNNFTNIT
NTLRILKNCRNLTSLLIGGTNFKSESMPEYEIVDGFQNLQVLSIASSSLSGNIPLWLSKL
AKLEMLFLQDNQLSGPIPGWIKSLKLLFHLDISNNNITGEIPTALMEMPMLNSDKIAPRL
DPRAFELPVYATPSRQYRITSAFPKVLNLGNNKFTGVIPEEIGQLNSLVILNFSSNSLSG
EIPRQLCNLINLRVLDLSSNHLTGIIPSAMKNLHFLSAFNISHNDLEGKIPDGVQLSTFS
NSSFEGNPKLCGHILHRSCDSTEGPSGFRKHWSKKSIMEITFGVFFGGTAILFVLGGLLA
TFKHTSFITKNRISNNGDVEAISIEIDSEESLVIVPRGKGEESNLTFADIVKATNNFHQE
NIIGCGGYGLVYKADLPDGLKLAIKKLNDDMCLMNREFTAEVDALSMAQHDNLVPLWGYG
IQGDSRFLIYPYMENGSLDDWLHNGDGGASSFLDWPTRLKIAQGASQGLSYIHGVCKPHI
VHRDIKSSNILLDKEFKAYIADFGLSRLIDSQTHFTTELVGTPGYIPPEYGQGWVATLRG
DMYSFGMVLLELLTGRRPVLVLSSSKELVNWVQEMKSEGRQLEVLDPTLRGTGYEEQMLK
VLEAACKCVHYNPFVRPTIQEIVSFLESIDAKLQTRNSVKIESG
>PSKR8B	TraesCS6B03G0384600.1
MQKQQQQQQLRSSCKECSNGFPMPFLGCAALVVVVLLSMASPASSCTEGEKGSLLQFLAG
LSRDGGLAESWKRNSTGCCVWEGITCGADGSVTDVSLASKGLEGRLSPSLGNLTGLLRLN
LSHNSLSGGLPLELASSDSIVVLDVSFNRLGGDMEELPSSTSARPLQVLNISSNLFTGGF
PSTWKVMNNLVALNASNNSFSGQIPSHFCSSSSLLAVVELCYNQFTGSIPPGLGNCSMLR
VFKAGHNNLRGALPNELFDASLLEYLSLPDNHLDGKLDGAQIIKLRNLANLNLGGNNFSG
KIPDSIGQLKNLEELHLDHNNMSGELPSALSNCTNLITVDLKSNCFNGELTKVNFSSLLS
LRNLDLLYNNFTGTIPESIYSCSKLAALRISGNNLHGQLSPRIASLKSLTFLSLGFNNFT
NITNTLQILKNCRNLTSLLIGGTNFKGETMPEDEIVDGFQNLQVLSIASSSLSGNIPLWL
SKLTKLEMLFLQDNQLSGPIPGWIKSLKLLFHLDISHNNITGEIPTALMEMPMLNSNKIA
PRLDPRAFELPVYATPSREYRITSAFPKVLNLGNNNLTGMIPEEIGQLNSLVILNLNSNS
LSGEIPQQLCNLTNLRVLDLSSNHLTGIIPSALKNLHFLSAFNISHNDLEGQIPDGVQIS
TFTNSSFEGNPKLCGHILHRSCDSTEGPSGFRKHWSKRSIMAITFSVFFGGAAVLFVLGG
LLATFKHISFITKNRISNNGDVEAISIETGSEESLVIVPRGKGEESNLTFADIVKATNNF
HQENIIGCGGYGLVYKADLPDGLKLAIKKLNDDMCLMNREFTAEVDALSMAQHDNLVPLW
GYGMQGDSRFLIYPYMENGSLDDWLHNGDGGASSFLDWPTRLKIAQGASRGLSYIHGVCK
PHIVHRDIKSSNILLDKEFKAYVADFGLSRLIDSQTHFTTELVGTPGYIPPEYGQGWVAT
LRGDMYSFGMVLLELLTGRRPVLVLSSSKDLVNWVQEMKSEGKQLEVLDPTLRGTGYEEQ
MLKVLEAACKCVHRNPFVRPTIQEIVSFLESVDTKLQTQNSVKIESG
>PSKR8D	TraesCS6D03G0251100.1
MQKQQQQQLRSSCKECSNGVPMSFLGRAAALMVVLLLSMASSISSCTEEERGSLLQFLAG
LSQDGGLAASWRRNSTDCCVWEGIACSADGSVTDVSLASKGLEGLLSPSLGNLAGLLRVN
LSHNSLSGGLPLELASSDSIIVLDVSFNRLGGDMEELPSSTPARPLQVLNISSNLFTGAF
PSTWQVMNNLVVLNASNNSFSGQIPSHFCSSSSLLAVVELCYNQFTGSIPPGLGNCSMLR
VLKAGHNNLRGALPNELFDASLLEYLSLPDNHLDGKLDGAQIIKLRNLANLNLGGNNFSG
KIPNSIGQLKKLEELHLDHNKMSGELPSALSNCTNLVTVDLKSNQFNGELTKVNFSSLLS
LRNLDLLYNNFTGTIPESIYSCSKLAALRISGNNLHGQLSPRIASLKSLTFLSLGFNNFT
NITNTLRILKNCRNLTSLLIGGTNFKGESMPEDEIVDGFQNLQVLSIASSSLSGKIPLWL
SKLTKLEMLFLQDNQLSGPIPGWIKSLKLLFHLDISHNNITGEIPTALMEMPMLTSDKIA
PRLDPRAFELPVYATPSRQYRITSAFPKVLNLGNNNFTGVIPEEIGQLNSLVILNFSSNS
LSGEIPQQLCNLTNLRVLDLSSNHLTGIIPSALKNLHFLSEFNISRNDLEGPIPDGVQLS
TFSNSSFEGNPKLCGHILHRSCGSTEGPPGFRKRWSKKSIFAITFGVFFGGTAILFVLGG
LLAAFKHTSFIIKNRIRNNGDVEAISIETGSEESLVIVPRGKGEESNLTFADIVKATNNF
HQENIIGCGGYGLVYKADLPDGLKLAIKKLNDDMCLMYREFTAEVDALSMAQHDNLVPLW
GYSIQGDSRFLIYPYMENGSLDDWLHNGDGDASSFLDWPTRLKIAQGASRGLSYIHGVCK
PHIVHRDIKSSNILLDKEFKAYVADFGLSRLIDSQTHFTTELVGTPGYIPPEYGQGWVAT
LRGDMYSFGMVLLELLTGRRPVLVLSSSKELVNWVQEMKSEGKQLEILDPTLRGTGYEEQ
MLKVLEAACKCVHHNPFMRPTIQEVVSFLESIDTRTADAKFS
>PSKR9A	TraesCS6A03G0294700.1
MSGELPSALSNCTNLITVDLRSNNFTGELTKVNFSNLPKLKTLDLLYNNFSGKIPESIYS
CSNLIALRLSGNKLNGQLSPRIGDLKHLTFLSLAKNSFKNITDALRILQSCTNLTTLLIG
QNFKGELMPEDDWLNGFENLQILDIEECPLFGKISHWISRLANLEMLFLTSNQLTGPIPG
WINSLSHLLYMDVSNNNLTGEIPLTLMEMPMLKSIENATHWKARPRVFELPVYDGPSLQY
RVVTSFPTVLNLSNNYFTGVTPPRIGQLKVLVLLDFSFNKLSGQIPQSVCNLTNLQVLDL
SSNNLTGAIPAALNSLHFLSAFNISNNDLEGPIPSGGQFNTFQNSSFDGNPKLCGSMLTH
KCRPASTPLVPRKQGNKVIFAVAFGVFFGGIAFLLLLGRLLVSVRMKGFTAKSRRKNNGG
NEATSFYSSSEQTLVVMQRPQGKGEENKLKFANIVKATNNFDKENIIGYGDYGLVYKAEL
PDGSKLAIKKLNGEMFLMEREFRAEVDALSMAQHENLVPLWGYCAQGNSRLLIYSYMENG
SLDDWLHNRDDDANSCLDWPTRLKIAQGASLGLSYIHDVCKPQIVHRDIKSSNILLDKEF
KAYVADFGLARLILPNQTHVTTELVGTTGYIPPEYGQAWVATLRGDMYSFGVVLLELLTW
RRPIPVLSTSKELVPWVLQMRSEDKQIEVLDPTLKGTGYEEQMLKVLQTACRCVDHNQFR
RPTIMEAVSCLASINADLDT
>PSKR10D	TraesCS6D03G0251400.1
MQILEFPNKTQSKELHIPSLGLALVLLISLACPTSSCTEHEKTSLRRFLAGLSRDGGLAT
LWQDGTDCCKWRGITCRQDSMITNIMLASKGLEGHISGSLGNLPVLQYLNLSHNSLSGGL
PLELVSSSSITILDVSFNQLNGRLHELASPTPARPLQVLNISSNLFAGQFPSTTWEAMEN
LRALNASNNSFTGHIPTYFCISSPSFAVLDLCLNKLSGKIPRQIGHCSKLRELRAGYNNI
SGEIPDELFNATLLEYLSFRNNHLNGVLDGVHITKLRNLVALDLGGNNFSGEIPDSIGQL
KKLEEFHLDNNNLSGELPSALSNCTNIVAIDLKKNNFSGQLGKVNFSNLPNLKTLDVYFN
NFTGTVPESIYSCINLTALRLAENNFSGELSPQMGKLMYLTFISITNNHFNNITNTLHIL
KNCRNLTTLLMALNFRGEIMPEDDKIDGFVNLQVLGISGCYLTGNIPVWISSLANLELLD
LHQNQLNGSIPAWIETLSKLFYLDISNNRLTGRIPTALMNMPMLMSWTETQLDPSVFELP
VYTDPSLQYRIPIAFPKVLDLSNNTFTGEIPMEIGHLKALFSLNFSFNGLTGWIPQTVCN
LTNLQVLDLSNNDLTAPTPLISKNHRDKKETLPITFGVFFGGIAVLLLLGRLLVLIRMKS
LTTKNGRESNGDVEATSIHSSSEQTLVVMWMPQGKEEENKLKFTDILKATNNFDKENIIG
CGGYGLVYKAELPDGTKLAIKKLSGEMCLMEREFSAEVDALSMAQHENIVPLWGYCVHGN
SRLLIYSYMENGSLDDWLHNRDDDDSLFLHWPTRLKIAQGASLGLSYIHDVCKPQIVHRD
IKSSNILLDKEFKAYVADFGLARLILPNKTHVTTELVGTMGYIPPEYGQAWVATLRGDIY
SFGVVLLELLTGRRPIPVLSTSKELVPWVLQMRSEGKQTEVFDPTLQGAGYEEQMLKVLE
TACKCVDNNQVRRPDITEVVSCLASIEAVSHVG
>PSKR11A	TraesCS6A03G0294800.1
MQTLQCSNKTQSKKLHIPCFGLALVLLVSLASPASSCTEHEEASLLQFHAGLSWDGGLAA
TWRSNKDCCTWEGVICSSPNRTVTDVLLASRGLEGSVSPFLGNLTSLLRLNLSHNSLSGG
LPLELVSSSSITTLDVSFNQLTGKLHELASPTPAQPLQVLNISSNLFAGQFPSTTWEAMK
NLRALNASNNSFTGHIPTYLCNSSPSFAVLDLCLNKFSGNIPQQIGDCSKLRELRVGYNN
ISGEIPDELFNATLLEYLSFRNNHLNGVLDGVRITKLRNLVTLDLGGNNFSGEIPDSIGQ
LKKLEEFHLDNNKLSGELPSALSNCTNLVAIDLKNNNFSGQLAKVNFSNLPNLKTLDVYF
NNFNGTVPESIYSCSNLTALRVSTNKLIGQLSPRISDLKNLTFLSLSTNSFSNITNTLHI
LKICRNLTTLLIGSNFKGELMPEDDRIDGFENLQVLDIDSCQLSGKIPLWISRLTNLEIL
LLNSNQLTGPIPGWINSLSHLFFMDVSNNNLTGEIPLTLMEMPMLKSIENATQWDPRVFE
LPVYSGPSLQYRVVTSFPTVLNLSNNQFTGVIPPQIGQLKVLVVLDLSFNKLSGQIPLSI
CNLTNLQVLDLSSNSLTGAIPAALNSLHFLSAFSISNNDLEGPIPSGGQFNTFQNSSFDG
NPKLCGSILTHKCDSSIHPSSRKQRDKKFAFAIGFGVFFGGIAILLLLVRLLLSVKMKGF
TEKNGSKNSGDVEATSFYSSSEETLVVMHMPQGKGEGNKLKFSDILKATNNFDKENIIGC
GGYGLVYKAELHDGSKLAIKKLNGEMCLMEREFSAEVDALSMAQHENLVPLWGYCVQGHS
RLLMYSYMENGSLDDWLHNRDDGTSSFLDWPTRLKIARGASLGLSYIHDICKPQIVHRDI
KSSNILLDKEFKAYLADFGLARLILPNKTHVTTELVGTMGYIPPEYGQAWVATLRGDIYS
FGVVLLELLTGRRPVPVSSTTKELVPWVLQMRSEGKQIEVLDPTLRETGYEEQMLKVLET
ACRCVNHNQFRRPTIMEVVSCLGSIDTDLRT
>PSKR11B	TraesCS6B03G0384800.1
MQTLQFSHKTQSKKLHIPSLSLALVLLISLAPPTSSCTEHEKTSLRRFLAGLSRDNGLAT
TWLSNKDCCNWEGIICSSPNRTVTDVSLASRGLEGTISPFLGNLTSLLRLNLSHNSLFGG
LPLELVSSNSITILDVSFNQLKGTLHKLASPTPARPLQVLNISSNLFAGQFPSTTWEAMK
NLRALNASNNSFTGQIPANFCNSSPSFAVLDLCLNKFTGNIPKRIGDCSKLRELRAGYNN
LNGTLPDKLFNTATLEYLSFPNNGLHGALDSTRISNLRNLVTLDLGGNRFSGKIPDSIGQ
LKKLEVFHLDNNKLSGELPSALSNCTNLIAIDLKNNNFSGQLAKVNFSNLPNLQTLDVYL
NLFNGTVPESIYSCSNLTALRVSSNKLGGQLSPRITDLKHLTFLSLATNSFRNITNALHI
LKSCRNLTTLLIGGNFKKELMPENDRIYGFEKLQILDIGYCQLSGKIPLWISRLTNLEIL
LLNSNRLTGPIPGWINSLSHLFFMDVSNNNLTGEIPLTLMEMPMLKSIENATQWDPRVFE
LPVYSGPSLQYRVVTSFPTVLNLSNNQFTGVIPPQIGQLKVLVVLDLSFNKLSGQIPLSI
CNLTNLQVLDLSSNSLTGAIPAALNSLHFLSAFSISNNDLEGPIPSGGQFNTFQNSSFDG
NPKLCGSILTHKCDSSIHPSSRKQRDKKFAFAIGFGVFFGGITILLLLVRLLLSVKMKGF
TEKNGSKNSGDVEATSFYSSSEETLVVMHMPLGKGEGNKLKFSDILKATNNSDKENIIGC
GGYGLVYKAELHDGSKLAIKKLNGEMCLMEREFSAEVDALSMAQHENLVPLWGYCVQGNS
RLLMYSYMENGSLDDWLHNRDDGTSSFLDWPTRLKIARGASLGLSYIHDICKPQIVHRDI
RSSNILLDKEFKAYVAEFGLARLILPNKTHVTTELVGSMGYIPPEYGQAWVATLRGDIYS
FGVVLLELLTGRRPVPVSSTTKELVPWVLQMRSEGKQIEVLDPTLRETGYEEQILKVFDA
ACKCVDHNQFRRPTIMEVVSCLGSIDTDLRT
>PSKR11D	TraesCS6D03G0251500.1
MQTLQFPSKTQSKKLHIPCFALALVLLISLASPASSCTEHEEASLLQFHAGLSWGGGLAA
TWQRNKDCCTWEGIICSSPNRTVTDVSLASRGLEGIISPFLGNLTSLLRLNLSHNSLSGG
LPLELVSSSSITILDVSFNQLNGTLHKPASPSTARPLQVLNISSNLFAGQFPSTTWEAME
NLRALNASNNSFTGHIPTCFCISSPSFAVLDLCLNKLSGKIPRQIGHCSKLRELRAGYNN
ISGEIPDELFNATLLEYLSFRNNHLNGVLDGVHITKLRNLVALDLGGNNFSGEIPDSIGQ
LKKLEEFHLDNNNLSGELPSALSNCTNLAVLVLSSNKFSGQLTKVNFSNLPNLRTLDVYY
NNFTGTVPESIYSCSNLTALRVSTNKLDGQLSPRISDLKSLTFLSLSTNRFRNITNALQI
LKSCRNLTTLLIGDNFKQEFMTEDDRIDGFEKLQVLDIEDCQLSGKIPLWISRLTNLEML
LLNRNRLTGPIPGWINSLSHLFYMDVSNNSLTGQIPLTLTEMPMLKSIENATHWDPRVFE
LPVYNGPSLQYRVVTSFPAVLNLSNNHFTGVIPPQIGQLKVLVALDFSFNMLSGQIPLSI
CNLTNLQVLDLSSNSLTGAIPAALNSLHFLSAFSISNNDLEGPIPSGGQFNTFQNSSFDG
NPKLCGSILTHKCDSSIHPSSRKQRDKKFAFAIGFGVFFGGIAILLLLVRLLLSVKMKGF
TEKHGSKNSRDVEATSLYSSSEQTLVVMHMPQGKGEGNKLKFSDILKATNNFDKENIIGC
GGYGLVYKAELHDGSKLAIKKLNGEMCLMEREFSAEVDALSMAQHENLVPLWGYCVQGNS
RLLMYSYMQNGSLDDWLHNRDDDTSSFLDWPTRLKIARGASLGLSYIHDICKPQIVHRDI
KSSNILLDKEFKAYLADFGLARLILPNKTHVTTELVGTMGYIPPEYGQAWVATLRGDIYS
FGVVLLELLTGRRPVPVSSTTKELVPWVLQMRSEGKQIEVLDPTLRETGYEEQMLKVLET
ACRCVNHNQFRRPTIMEVVSCLGSIDTDLRT
>PSKR12A	TraesCS6A03G0295200.1
MQTLQFSNKTQSKKLHVPSFALALVLLISLASLTSSCSEQERGSLLQFLAGLLQDGGLAA
SWQNGTDCCKWEGITCRQDRTVTHVLLPFKGLEGIISRSLGILDGLQHLDLSHNSLSGAL
PLELVSSSSIKILDVSFNQLNGALHELPSSAPPRPLQVLDISSNLFAGHFPSITTENLVT
LNASNNSFTGKIPTQLCSTSPSLTVLELCFNEFSGSIPPSLGNCSRLRVLGAGYNNLSGV
IPNELFYTTSLEYLSFPNNDLHGAIDGTNITNLRNLVTLDLGRNSFSGKIPVSIGQLKKL
EELRLDDNNMSGELPSALSNCTNLITVDLKSNNFSGELTKVNFSHLPNLRTLDVFLNNFS
GTIPDSIYSCSNLTALRLAGNNLSGQLSPQIANLKYLTFMSLTDNSFKNITNALHILKRC
KNLTTLLIALNFRGEIMPKDDKIDGFENLQVLGMGGCELSGQIPHWISKLGNLQILVLSD
NRLNGSIPAWIKTLSNLFYLDISNNSFTGRIPTAIMDMPMLKSENSKAHLDPRVFELPVY
SSPSRQYRVPTALPKVLDLSKNKFTGVIPLEIGQMKALLSLNFSFNHLTGHIPQSICNLT
KLQVLDLSANNLTGEIPAALNSLHFLSAFNISNNDLKGPIPSGGQFNTFQNSSFDGNPEL
CGSVLAHKCGSASTPLISPKQRNKKAIFGIAFGVFFGGIAILLLLGRLFVSIRMKGVTAT
SQRGNNGDVDASSFYSSSEKTLVVMWMPQGNGEENKLKFSDILKATNNFDKENIIGCGGY
GLVYKAELPDGSKVAIKKLHDEMCLMEREFRAEVDALSTTQHQNLVPLWGYCIQGNSRLL
IYSYMENGSLDDWLHNRDDDVSSCFDWPTRLKIAQGASLGLSYIHEVCNPQIVHRDIKCS
NILLDKEFKAYVADFGLARLILSNKTHVTTELVGTMGYIPPEYGQAWVATLRGDIYSFGV
VLLELLTGMRPLPILSTSKELVPWVLEMRSEGKQAEVLDPTIRGTGNEEQMLKVLEVACK
CVNHNQFMRPTIMDVVSCLASIDAEHRCKDQS
>PSKR12B	TraesCS6B03G0385000.1
MQTLQFSSKTQRKRLHVPSFALALVLLITLASLTSSCSKHEEVSLLQFLAELSQDDGLAA
SWQNGTDCCKWEGIACRSPDRAVTDVSLASRGLEGSVSPFLGNLTSLLRLNLSCNSLSGG
LPLELVSSSSITILDVSFNQLNGTLHELPSSTPSRPLQVLNISSNLFAGYFPSTTWKVME
KLDTLSASNNSFTGQIPTQLCSTSPSLTVLELCFNEFSGSIPPSLGNCSRLRVLGAGYNN
LSGVIPNELFNATSLEYLSFPNNDLHGAIDGTNITNLRNLVTLDLGRNNFSGKIPVSVGQ
LKKLEELRLDNNNMSGELPSALSNCTNLITIDLKSNNFHGELTNVNFSHLPKLRTLDVFL
NNFSGKVPVNIYSCSNLTALRLAGNNLSGQLSPQIGNLKYLTFMSLTDNSFKNITNALHI
LKRCRNLTTLLIALNFRGEIMPKDDKIDGFENLQVLGMGGCELSGQIPHWISKLGNLQIL
VLSDNRLNGSIPAWIKTLSNLFYLDISNNSLTGGIPTAIMDMPMLKSENSKAHLDPRVFE
LPVYSSPSRQYRVPTALPKVLDLSKNKFTGEIPLEIGQMKALLSLNFSFNHLTGHIPQSI
CNLTKLQVLDLSANNLTGEIPAALNSLHFLSAFNISNNDLKGPIPSGGQFNTFQNSSFDG
NPKLCRSVLIHKYGSASIPLISPKQRNKKALLGIAFGVFFGGVAILLLLGRLLVSIRMKG
VISTNQRKNNGDINAGSFYSSSEKTLVVMCMPQGNGEEKKLKFSDILKATNNFDKENIIG
CGGYGLVYKAELPDGYKLAIKKLHDEMCLMGREFRAEVDALSMTQHQNLVPLWGYCIQGN
SRLLIYSYMENGSLDDWLHNRDDDISACFDWPIRLKIAQGASLGLSYIHEVCNPQIVHRD
IKSSNILLDKEFKPYVADFGLTRLILSNKTHVTTELVGTMGYIPPEYGQAWVATLRGDIY
SFGVVLLELLTGMRPLPVLSTSKELVPWVLEMRSEGKQVEVLDPTLRGTGYEEQMLKVLE
VACKCVNHNQFLRPTIMDVVSCLASIDAEHKCKDQS
>PSKR12D	TraesCS6D03G0251600.1
MQTLQFLNKTHMPSFALSLVLLISLSSLTSSCTEHERGPLLQFLAELSQDGGLAASWQND
TDCCKWEGITCRSPDRAVTDVSLASRGLEGSISPFLGNLTSLLRLNLSCNSLSGGLPLEL
VSSSSITILDVSFNQLNGTLHELPSSTPSRPLQVLNISSNLFAGHFPSTTWKVMEKLVTL
NASNNSFTGQMPTQLCSTSPSLTVLGLCFNEFSGSIPPSLGNCSRLRELGAGYNNLNGVI
PNELFNATSLEYLSFPNNDLHGAIDGTDITNLRNLVTLDLGRNSFSGKIPVSIGQLKKLE
ELRLDNNNMSGELPSALSNCTNLITIDLKSNNFSGELTKVNFSLLPNLRTLDVFLNNFSG
KVPESLYSCSNLTALRLAGNNLSGQLSPQIGNLKYLTFMSLTDNSFKNITNALHILKRCK
NLTTLLIALNFRGEIMPKDDKIDGFENLQVLGIGGCELSGQIPHWISKLGNLQILVLADN
RLNGSIPVWIKTLSNLFYLDISNNSFTGRIPTAIMDMPMLKSEKSKAHLDPRVFELPVYS
SPSRQYRVPTALPKVLDLSKNKFTGVIPLEIGQMKALLSLNFSFNHLTGHIPQSICNLTK
LQVLDLSANNLTGEIPAALNSLHFLSAFNISNNDLKGPIPSGGQFNTFQNSSFDGNPKLC
GSVLAHKCGSASTPLISPKQQNKKAFFGIAFGVFFGGVAILLLLGRLFVSIRMKGVTATN
QRGDNGDVDASSFYSSSEKTLVVMWMPQGNGEENKLKFSDILKATNNFDKENIVGCGGYG
LVYKAELPGGSKLAIKKLHDEMCLMEREFRAEVDALSMTQHQNLVPLWGYCIQGNSRLLI
YSYMENGSLDDWLHNRDDDVSSCFDWPTRLKIAQGASLGLSYIHEVCNPQIVHRDIKSSN
ILLDKEFKAYVADFGLARLILSNKTHVTTELVGTMGYIPPEYGQAWVATLRGDIYSFGVV
LLELLTGMRPLPVLSTSKELVPWVLEMRSEGKQVEVLDPILRGTGYEEQMLKVLEIACKC
VNHNQFMRPTIMDVVSCLASIDAEHRWKDQS
>PSKR13A 	TraesCS6A03G0295300.1
MPLWISNLANLEVLVLSNNKLTGSIPAWIKALKHLFYLDVRNNTLTGEIPTILMDMPTLM
SENKEAHLDPRLFELPVYKSPSLQYRIPIAFPKVLDLSNNKFTGEIPLEIGQLKAVLSLN
FSFNYLTGRIPQSICNLTNLLVLDLSSNNLTGAIPGALNSLNFLSGFNISNNDLEGPIPS
GGQLNTFPNSSFDGNPKLCGSMLTHKCASASTPLVSQNQRNKKVIFAITFSVFFRGIAIL
LLLGRLFVSIRMKGVTATSQRGNNGDVDASSFYSSSEKTLVVMWMPQGNGEDNKINFSDI
LKATNNFDKENIIGCGGYGLVYKAELPDGSKLAIKKLHDEMCLMEREFRAEVDALSMTQH
QNLVPLWGYCIQGNSRLLIYSYMENGSLDDWLHNRDDDVSSCFDWPTRLKIAQGASLGLS
YIHDVCKPQIVHRDIKSSNILLDKEFKAYVADFGLARLIVPNRTHVTTELVGTMGYIPPE
YGQAWVATLRGDIYSFGVVLLELLTGMRPVSVLSTSKELVPWVLQLRSEGKQIEVLDPTL
RGIGYEEQMLKVVEIACKCVNHNQFRRPAMMEVASCLASIDDDQQMQRTAKIEGTTHDR
>PSKR13B	TraesCS6B03G0385200.1
MQTLHFSNRGHSKILHIPSLALVLLICLVSPTSSCTEQEKASLLQFLAGLSQGGGLAASW
QHRTDCCQWEGIACGQDRTITDVLLSSKGLEGHVSESLGNLTRLQHLNLSHNSLSGGLPL
ELLSSSSILVFDISYNQFNGTLQELPASTPARPLKVLNISSNFFTGQFPSTTWKGMENLV
TLNASNNGFTGQIPTHFCNTSPSISVLDLSFNRFSGSIPQGLGDCSELRELRAGDNNLSG
TVPDELFNATSLEYLSFTNNHLHGVLDDAHILNLRNLSTLDLGGNNFSGKIPDSIGQLKK
LQELHLNNNNMSGELPSAVSNCINLIIIDLKSNNFSGELANVNFSNLLHLKTLDLLYNDF
IGKVPESIYSCSNLTALRLSGNKLHGQLSPRIGDLKYLTFLSLGKNSFENIKNALHILQS
CKNLTTLLIGQNFIGEHMPADEKIEGFEKLQVLDIGGCPLFGKIPLWISNLANLEVLVLS
NNQLTGSIPAWIKALKHLFYLDIRNNTLTGEIPTTLMDMPTLMSEKTEAHLDPRLFELPI
YKSPSLQYLIPIAFPKVLDLSNNKFTGEIPLEIGQLKALLSLNFSFNYLTGQIPQSICNL
TNLLVLDLSNNNLTGAIPGALNSLNFLSAFNISNNDLEGPIPSGGQFNTFPNSSFDVNPK
LCGSMLTHKCASASTPLISQNHRNKKVIFAITFSVFFGGIAILLLLGRLLVSIRAKGLNA
ETRRDNDGDAEATSVYCSSEQTLVVIRMPQVKGGKKMLKFNDILKATNNFHKDNIIGCGG
FGLVYKAELPDGSKLAIKKLNGEMCLMEREFSAEVDALSMAQHENLVPLWGYCIQGNSRL
LVYSYMENGSLDDWLHNRDDDGSSHFDWPTRLKIAQGASLGLSYIHDVCKPQIVHRDIKS
SNILLDKEFKAYVADFGLARLIVPNRTHVTTELVGTMGYIPPEYGQAWVATLRGDIYSFG
VVLLELLTGMRPVSVLSTSKELVPWVLQMRSEGKQIEVLDPTLRGTGYEEQMLKVLETAC
KCVDHNQFRRPAMMQVVSCLASIDDDLQI
>PSKR13D	TraesCS6D03G0252100.1
MQTLHFSNWGHSKILHIPSLALVLLVCLVSPTSSCTEQEKASLLQFLSGLSQDGGLAASW
QHGMDCCQWEGITCGQDRTITDVLLASKGLEGHISESLGNLTGLQHLNLSHNSLSGGLPL
ELVLSSSILVLDISYNQFNGTLPELPASTTAGPLKVLNISSNFFTGQFPSTAWKGMEDLV
ALNASNNRFTGQISTHFCSTSPSISVLDLSFNRFSGSLPQGLGDCSKMIELRAGYNDLSG
TIPDELFIATSLEYLSLSNNHLHGVLEDAHIFNLRNLSTLDLGENNFSGKIPDSIGQLKK
LQELHLNNNNMSGELPSAVSNCINLIIIDLKSNNFSGELANVNFSNLLNLKTLDLLYNNF
TGKVPESIYSCSNLTALRLSGNKLHGQLSPRIGDLKYLTFLSLGKNSFENIKNALHILQS
CKNLTTLLIGQNFIGEHMPADEKIEGFEKLQVLDIGGCPLFGKIPLWISNLANLEVLVLS
DNQLTGSIPAWIKALKHLFYLDIRNNTLTGEIPTILMDMPTLMSEKTEAHLDPRLFELPI
YKSPSLQYRIPIAFPKVLDLSNNKFTGEIPLEIGQLKALLSLNFSFNYLTGQIPQSICNL
TNLLVLDLSNNNLTGAIPGALNSLNFLSAFNISNNDLEGPIPSGGQFNTFPNSSFDANPK
LCGSMLTHKCASASTPLVSQNHRNKKVIFAITFSVFFGGIAILLLLGRLLVSIRAKGLNA
ETRRDNDGDAEATSVYCSSEQTLVVIRMPQFKGGKKMLKFNDILKATNNFHKDNIIGCGG
FGLVYKAELPDGSKLAIKKLNGEMCLMEREFSAEVDALSMAQHENLVPLWGYCIQGNSRL
LVYSYMENGSLDDWLHNRYDDASSYFDWPTRLKIAQGASLGLSYIHDVCKPQIVHRDIKS
SNILLDKEFKAYVADFGLARLIVPNRTHVTTELVGTMGYIPPEYGQAWVATLRGDIYSFG
VVLLELLTGMRPVSVLSTSKELVPWVLQMRSEGKQIDVLDPTLRGTGYEDQILKVLETAC
KCVDHNQFRRPAMMQVVSCLASIDDDLQI
>PSKR14A	TraesCS6A03G0295400.1
MQTLHFSSKTCSKILGIPSLRLALVLLFCLATPTSCCTEQEKGALLQFLAELSQDAGLSA
SWWNGTGCCKWEGITCSQDRTVINVSLPSKGLEGHISQSLGKLTGLQYLDLSDNSLSGGL
PLGLVSSSSITTLDVSFNQLNGTLQELLSSSTPGRPLQVLNISSNLFAGQFPSSTWKAME
NLIALNASNNSFTGQIPTQLCSTLPSLKVLDLCLNKFSGSVPPGLGDCSKLRELRAGYNN
LSGRLPDELFNATSLEYLSFANNGLYGVLDNKRIVNLRNLVTLDLGGNQFSGKIPDYIGQ
LKRLEEFHLNNNNMSGELPYALSNCTNLITIDLKSNKLSGELSNVNFSNLPNLRTLDLWS
NNFTGTVPESMYSCTNLTALRLANNKLYGQLSSRIGNLKHLSFLSLGKNNFTNIANALQI
LKSSKNLTILLISFNFKGELMPEDDRIGGFENLQVLDMDGCRLTGKIPLWISRLTQLKML
ILRSNQLTGPIPDWINSLSRLFYIDVSNNTLTGEIPITFTEMPMLKSTDNTTHLDPRVFE
LPVYTGPSLQYRVVTSFPTMLNLSNNKFTGVILPQIGQLNLLAVLDFSFNKLSGQIPQSI
CNLTNLQVLELSSNNLTGAIPAALNTLNFLSEFNISNNNLEGPIPSGGQFNTFQYSSFNG
NPKLCGSMLTHKCGKDSISPSSRKKRDKKAVFAIAFGVFFGGIAILLLLARLLVSIRQKG
FTGKNRRESNGDVEEPSYYSSSEQTLVVVRIAQGKGVENKIKFADILKATDNFDKANIIG
CGGHGLVYKAELSDGSKLAIKKLNGEMCLMEREFSAEVDALSRAQHENLVPLWGYCVRGS
SRFLVYSYLENGSLDDWLHNRDDGAISLLDWPTRLKIAQGASLGLSYIHDACNPQIVHRD
IKSGNILLDKEFKAYVADFGLARLILPNNTHVTTELVGTMGYIPPEYGQSWVATLRGDIY
SFGVVLLELLTGRRPVSVFCTPKELVPWVLQMRSEGKQIEVLDPTLRGTGYEEQMLKVLE
AACKCVDHNQFRRPTIMEVVSCLSSMNAEPEMQRSANI
>PSKR14B	TraesCS6B03G0385500.1
MQTLHFSSKILGIPSLGLALVLLFCLATPTSCCTQQEKGALLQFLAELSQDSGLSATWWN
GTDCCNWEGITCRQDRTVTHVLLPSKGLEGRISQSLGNLTGLQHLDLSDNSLSGGLPLGL
VSSSSITTLDVSFNQLNGTLQELLSSSTPGGPLQVLNISSNLFAGQFPSTTWKAMENLIA
LNASNNSFTGQIPTRLCSTLPSLKVLDLCFNKFSGSVPPGLGDCSKLRELRAGYNNLSGR
LPDELFNATSLEYLSFANNGLYGVLDNKRIVNLRNLVTLDLGGNQFSGKIPDYIGQLKRL
EEFHLNNNNMSGELPYALSNCTNLITIDLKSNKLGGELSNVNFSNLPNLRTLDLWSNNFT
GTVPESMYSCSNLTALRLANNKLYGQLSSRIGNLKHLSFLSLGKNNFTNIANALQILKSS
KNLTTLLISFNFKGELMPEDDRIGGFDNLQVLDMDGCQLSGKIPVWISRLTQLKMLILRS
NQLTGPIPDWINSLSRLFYIDVSNNTLTGEIPLTFTEMPMLKSTDNTTHLDPRVFELPVY
TGPSLQYRVVTSFPTMLNLSNNKFTGVIPPQIGQLNLLAVLDFSFNKLSGQIPQSICNLT
NLQVLELSSNNLTGAIPAALNTLNFLSEFNISNNDLEGPIPSGGQFNTFQNSSFNGNPKL
CGSMLTHKCSKDSISQSSRKKRDKKAVFSIAFGVFFGGIAILLLLARLLVSIRQKGFTGK
NRRESNGDVEEPSFYSSSEQTLVVVRIAQGKGVENKLKFADILKATNNFDKANIIGCGGH
GLVYKAELSDGSKLAIKKLNGEMCLMEREFSAEVDALSRAQHENLVPLWGYCIQGNSRFL
VYSYLENGSLDDWLHNRDDGASLLLDWPTRLKIAQGASLGLSYIHDACNPQIVHRDIKSG
NILLDKEFKAYVADFGLARLILPNNTHVTTELVGTMGYIPPEYGQAWVATLRGDIYSFGV
VLLELLTGRRPVSVFCTPKELVPWVLQMRSEGKQIEVLDPTLRGTGYEEQMLKVLEAACK
CVDHNQFRRPTIMEVVSCLSSINADPEMQRSANI
>PSKR14D	TraesCS6D03G0252300.1
MQTLHFSNKKCSKILGIPSFGLALVLLVCLATPTSCCTEQEKGALLQFLAELSQDAGLSA
SWRNGTGCCKWEGITCSQDKTVINVLLPSKGLEGHISQSLGNLTGLQYLDLSDNSLSGGL
PLGLVSSSSIKTLDVSFNQLNGTLQELLSSSTPGRPLQVLNISSNLFAGQFPSTTWKAME
NLIALNASNNSFTGQIPTQLCSTLPSLEVLDLCFNKFRGSVPPGLGDCSKLRELRAGYNN
LSGRLPDELFNATSLEYLSFANNGLYGVLDNNRIVNLRNLVTLDLGGNQFSGKIPDYIGQ
FKRLEEFHLNNNNMSGELPYALSNCTNLVTIDLKSNKLSGELSNVNFSKLPNLRTLDLWS
NNFTGTVPESMYSCSNLTALRLANNKLYGHLSSRIGNLKHLSFLSLGKNNFTNIANALQI
LKSSKNLTTLLISFNFKGEFMPEDDRIGGFENLQVLDMDGCQLSGKIPLWISRLTQLKML
ILRSNQLTGPIPDWINSLSRLFYIDVSNNTLTGEIPLTFTEMPMLKSTDNTTHLDPRVFE
LPVYTGPSLQYRVVTSFPTMLNLSNNKFTGVIPPQIGQLNLLAVLDFSFNKLSGQIPQSI
CNLTNLQVLELSSNNLTGAIPAALNTLNFLSEFNISNNDLEGPIPSGGQFNTFQNSSFNG
NPKLCGSMLTHKCGKDSISQSSRKKRDKKAVFAIAFGVFFGGIAILLLLARLLVSIRQKG
FTGKNRRESNGDVEEPSFYSSSEQTLVVVRIAQGKGVENKLKFADILKATNNFDKANIIG
CGGHGLVYKAELSDGSKLAIKKLNGEMCLMEREFSAEVDALSRAQHENLVPLWGYCVQGN
SRFLVYSYLENGSLDDWLHNRDDGASSLLDWPTRLKIAQGASLGLSYIHDACNPQIVHRD
IKSGNILLDKEFKAYVADFGLARLILPNNTHVTTELVGTMGYIPPEYGQAWVATLRGDIY
SFGVVLLELLTGRRPVSVFCTPKELVPWVLQMRSDGKQIEVLDPTLRGTGYEEQMLKVLE
AACKCVDHNQFRRPTIMEVVSCLSSINADPEMQRSANI
>PSKR15A	TraesCS6A03G0295800.1
MHTLHLSNKKCSKILGIPSLGLALVLLVCLVSPVSSCTEQEKGSLLQFLAELSQDGGLSA
SWRNGTDCCKWEGITCRQDGTVTNILLPSKGLEGHISQSLGILTGLQYLDLSGNSLSGGL
PLGLLASSSITTLDVSFNQLNGTLHELPSSTSGRPLQVLNISSNLFAGQFPSTTWKTMEN
LIAINASNNSFSGQIPTQFCNTSPSLTVLDLCFNKFSGSVPPGLGDCSRLRELRAGYNNL
SGRLPDELFNATSLEYLSFANNGLYGVLDTTRIVNLRNLVTLDLGWNQFSGKIPDYIGQL
KRLEEFHLNNNNMSGELPYALSNCKNLITIDLKSNKLSGELTNVDFSNLPNLKTLDLLSN
NFTGTVPESMYSCSNLTALRLANNKLYGQLSSRIGNLKYLSFLSLGKNNFTNIANAFQIL
KSSKNLTTLLISYTFKGELMPEDDIIDGFENLQVLDMDSCQLSGKIPLWISRVTQLKMLI
LRSNQLTGPIPDWINSLSHLFHIDVSSNTLTGEIPITFTEMPMLKSTDNTTHLDQRVFEL
PLYNGPSLQYRVVTSIPAMLNLSNNSLTGVIPPQIGQLNMLVELDFSFNKLSGQIPQSIC
DLRNLRVLDFSSNNLTGAIPAALNTLHFLSAFNISSNDLEGPIPSGGQFNTFQNSSFDGN
PKLCGSMLTHKCCSDSLSMSTRKKRDRKAVFAIAFGVFFGGITILLFLACLLVSIRQKGF
RVKNRRESNGEVEATSFYSSSEQTLVVMRMAEGQGEENKLKFNDILKATNNFDKENIIGC
GGYGLVYKAELPDGSKLAIKKLNDEMCLMEREFTAEVDALSMAQHENLVPLWGYCIQGNS
RFLVYSYMENGSLDDWLHNKDDDDASSSLDWPTRLKIAKGASLGLSHIHDVCNLKLSTET
SNPVTSCWTKDLKLMLQILGLPD
>PSKR16B	TraesCS6B03G0385800.1
MQTLHFSNKKCSKILGIPSFGLTLVLLVCLASPISSCTEQENGALLQFLAELSQDGGLAA
SWRNGTDCCKWEGITCRQDGTVTAVLLPSKGLEGHISQSLGILIGLQYLNLSGNSLSGGL
PLELLSSSSITTLDVSFNRLNRTLQELPPSTPGPLQVLNISSNLFAGQFPSTTWKTMENL
IAINASNNSFTGQIPTQFCSTSPSLALLDLCFNKFSGSIPPGLGDCSKLREFRAGYNNLS
GTLPDELFNATSLEHLSFPNNGLHGAIDGTNIANLRNLVVLDLGRNNFSGKISDYIGQLK
RLEEFHLGNNNMSGELPSSLSNCTNLIIVDLKSNNLSGELTKVNFSNLPNLKTLDLWLNS
FTGTVPESLYSCSNLTALRLSSNNLHGQLSSRIGNLKYLSFLSLGKNNFTNITNAIQILK
SSTNLTTLLIRNNFRGERMPEDDIIDGFENLQVLSIGGCQLYGTIPLWISRLRNLGMLLL
NSNQLTGPIPGWINSLSHLFFMDVSNNSLTGEIPLTLMEMPMLKSTENANHLDPRIFELP
VYDGPSLQYRVVTSFPTMLNLSNNNFTGLIPEQIGQLKVLALLDLSFNKLTGQIPQSICN
LTKLQLLDLSSNNLTGAIPAALNSLNFLSAFNISNNDLEGPIPSGGQFNTFPNSSFDGNP
KLCGSMLTHKCGSDSLFMSTRKKRDRKAVFAIAFGVFFGGITILLFLACLLVSIRQKGFR
AKNRRESNGEAEATSFYSSSEQTLVVMRMAQGQGEENKLKFTDILKATNNFDKENIIGCG
GYGLVYKAELPDGSKLAIKKLNDEMCLMEREFTAEVDALSMAQHENLVPLWGYCIQGNSR
FLVYSYMENGSLDDWLHNKDDDGSSLDWPTRLKIAKGASLGLSHIHDVCNPQIVHRDIKS
SNILLDKEFKPYVADFGLARLILPNQTHVTTELVGTMGYIPPEYGQAWVATLRGDMYSFG
VVLLELLTGMRPVPVLSTSKELVPWVLQMRSEEKQVEVLDPTLRGTGYEGQMLKVLEAAC
KCVDQNQFSRPTVMEVVSCLVNIDADPHMQRSAKIQ
>PSKR16D	TraesCS6D03G0253000.1
MQTLHFSNKKCSKILGIPSFGLTLVLLVCLASPISSCMEQEKGALLQFLAELSQDGGLAA
SWQNGTDCCKWEGITCRQDGTVTAVLLPSKGLEGHISQSLGILIGLQYLDLSGNSLSGGL
PLELLSSSSITTLDVSFNQLNGTLQELPSSTPGRPLQVLNISSNLFAGQFPSTTWKTMEN
LIAINASNNSFTGQIPTQLCSTSPSLALLDLCFNKFSGSIPPGLGDCSKLRELRAGYNNL
GGTLPDELFNATSLEHLSFPNNGLHGAIDGTNIANLRNLVVLDLGRNNFSGKIPDYIGQL
KRLEEFHLGNNNMSGKLPSSLSNCTNLIIVDLKSNNLSGELTKVNFSNLPNLKTLDLWLN
SFTGTVPESLYSCSNLTALRLSSNNLHGQLSSRIGNLKYLSFLSLGKNNFTNITNAIQIL
KSSTNLTTLLIRNNFRGERMPEDDIIDGFENLQVLSIGGCQLYGTIPLWISRLRNLGMLL
LNSNQLTGPIPGWINSLSHLFFVDVSNNSLTGETPLTLMEMPMLKSTENATHLDPRIFEL
PVYDGPSLQYRVVTSFPTMLNLSNNNFTGLIPEQIGQLKVLALLDLSFNKLSGQIPQSIC
NLTKLQLLDLSSNNLTGAIPAELNSLNFLSAFNISNNDLEGPIPSGGQFNTFQNSSFDGN
PKLCGSVLTHKCGSDSLSMSTRKKRDRKAVFAIAFGVFFGGITILLFLACLLVSIRQKGF
RAKNRRESNGEAEATSFYSSSEQTLVVTRMAQGQGEENKLKFNDILKATNNFDKENIIGC
GGYGLVYKAELPDGSKLAIKKLNDEMCLMEREFTAEVDALSMAQHENLVPLWGYCIQGNS
RFLVYSYMENGSLDDWLHNKDDDASSSLDWPTRLKIAKGASLGLSHIHDVCNPQIVHRDI
KSSNILLDKEFKAYVADFGLARLILPNQTHVTTELVGTMGYIPPEYGQAWVATLRGDMYS
FGVVLLELLTGMRPVPVLSTSKELVPWVLQMRSEERQVEVLDPTLRGTGYEEQMLKVLEA
ACKCVDQNQFSRPTVMEVVSCLVNIGICKDQPKYNELKT
>PSKR17A	TraesCS6A03G0296000.1
MQTLDFPNKTYSKILHIPSLGLGLVLLICLASPTSSCTEQEKGSLLQFLGGLSQDGGLAV
SWNNGSDCCQWEGITCSTDDTVTDVLLASRSLQGHITPSLGNLTGLLRLDLSNNLLSGGL
PQELVSSSSILIVDVSFNRLGGELHELSSTHARPLKVLNISSNLFTGQFPSSTWQGMKNL
VALNASNNSFTGQLPTHFCASSPSLAVLELCYNQFRGSIPPQLGSCSMLRVLKVGHNHLS
GSLPDELFNATLLEYVSFPGNSLQGTLEGLHFGKLSNLGTFDLGENNISGKIPESIGHLR
RLEELHLNNNHMYGELPSSLTNCTNLITIDFKSNNFSGKLAKVNFSNLSNLKTIDLMYNS
FSGEIPESIYSCSNLIALRLSSNKFNGQLSEKIGNLKSLSFLSLANNTLTNITSALHILK
RCRKLTTLLIAFNFRGEIMPEDDMIDGFENLQFFSVDGCGLFGQIPQWISKLANLKILIL
SNNQLTGSIPAWIKTLSNLFYLGISNNSLTGGIPTALMDMPMLNSDKSEAHLDPRAFELP
VYYGPSLQYRVPIALRNVLDLSNNKFTGQIPLEIGQLKALLSLDFSFNHLTGQIPQSICN
LTNLQLLDLSSNNLTGGIPDALNRLNFLSAFNISNNGLEGPIPSGGQFNTFQNSSFLGNP
KLCGPILTHECGSDSIPPSSRKKRDKKAVFAIAFGVFFGGIAILLLLARLLVTIRKKGSM
AKHRRESNEDVEATSFYSSSEQTLVVMWMPQGKGEESKLKFTDILKATNNFDKENIIGCG
GYGLVYKAELPDGSKLAIKKLNSEMCLMEREFSAEVDALSNAQHENIVPLWGYCIQGNSK
LLIYSYMENGSLDDWLHNRDDEASSWLDWPTRLKIAQGASLGLSHIHDVCKPQIVHRDIK
CSNILLDKEFKAYVADFGLARLILPNQTHVTTELVGTMGYIPPEYGQAWVATLRGDRYSF
GVVMLELLTGIRPVSILSTSKELVPWVLEMRSEGKQVEVLDPTLRGTGCEDQMLKVLEAA
SKCVDHNQFMRPTIMEVVSCLASIDADPQMRKSAKIQ
>PSKR17B	TraesCS6B03G0386400.1
MQTLHFSNKTYSKILHIPSLVFALVLLICLASPSSSCTEQEQGFLLQFLGGLSQDGGLAA
SWQNGSDCCQWEGITCSTDGIVTDVLLASRSLQGHITPSLGNLTGLLRLNLSNNLLSGGL
PQELVSSSSILIVDVSFNRLGEDLHKLSSTHARPLKVLNISSNLFTGQFPSSTWQGMKNL
VAFNASNNSFTGQLPTHFCASSPSLAVLELCYNQFRGSIPPELGSCSMLRVLKVGHNNLS
GTLPDELFNATLLEYVSFPGNRLEGKLQGSHIVKLSNLGTLHLGENNISGEIPESIGHLK
RLEELHLNNNLMYGELPSSLTNCTNLISIDFKNNNFSGELAKVNFSNLPNLKSLDLMYNS
FSGHIPESIYSCSNLTALRLSSNKFDGQLSEKIGNLKSLSFLSLANNSLTNITRALHILR
SSKNLTTLLIGLNFVNETMPDDDNIAGFENLQVFSVGGCKLFGQIPHWISKLANLQILIL
SYNQLTDSIPVWIKTLSNLFYLDISNNGLTGGIPTALMEMPMLESKKSEARLDPRVFELP
VYKGPSLQYRVPIALRNVLDLSNNKFTGEIPLEIGQLKALLSLNFSFNNLTGQIPQSTCN
LTNLQLLDLSSNNLTGGIPGALNSLHFLSAFNISNNGLEGPIPSGGQFNTFQNSSFIGNP
KLCGPTLTHECGSDSIPPSTRKKLDKKAVFAIAFGVFFGGIAILLLLVCLLVSIKKGHMA
KHRRESNGDVEETSFYSSSEETLVVMRTPQGKGEENKLKFTDILKATNNFDKANVVGCGG
YGLVYKAVLSDGSKLAIKKLNGEMCLMDREFSAEVDALSRAQHANLVPLWGYCVQGNSRF
LIYSYMENGSLDDWLHNRDDDASSFLDWPTRLKIAQGASLGLSYIHEVCDPQIVHRDIKS
SNILLDNEFKAYVADFGLARLILPNQTHVTTELVGTMGYIPPEYGQAWVATLRGDMYSFG
VVLLELLTGMRPVSILSTSKELVPWVLEMRSEGKEVEVLDPTLRGTGFEDQMLKVLEAAS
KCVDGNQFMRPTIMEVVSCLASIDADPQMCAKIGQHTMNHT
>PSKR18A	TraesCS6A03G0296500.1
MESNGEFDRTQCNGSIPPSLGNCSKLRELGAGYNNLSGAIDGTHITNLGDLVTLDLGWNS
FSGKIPASIGQLKKLEELHLAYNNMSGELPSALSNCTNLITIDLKSNHFSGKLTKVNFSN
LPNLRILDLWLNNFTGEVPESIYSCSNLIALRLSSNNLHGQLSSRIGNLKYLSFLSLGKN
NFTNITNALQILKSSKNLTTLLMGHNFMGEILSHDETIDGFGNLQFLDIQGCNFSGRIPV
WISRATNLQMLVLCDNRLTGPIPGWITSLSNLFYMDVSSNNLTGEIPSTLMEMPMLKSTD
NATHLDSTVFELPVYNGPALQYRVFTSFPAVLNLSNNSFTGVIPAQIGQLKVLAVLDFSF
NKLSGQIPQSVCDLTNLQVLDLSSNNLTGTIPAALNRLHYLSAFNISNNDLEGPIPPGGQ
FDTFQNSSFNENPKLCGSMLTHKCDSASIPPLSTKTRHKKGLFVIAFGVFFGGIAVLLLL
GRFIVLIRINGITTRDRRENNGDVEATSFYSSSEQTLVVMRMPQGKTEENKLKFADILKA
TNNFDKENIIGCGGYGLVYKAELPDGSKLAIKKLNGDMCLMEREFSAEVDALSMAQHDNL
VPLWGYCIQGNSRFLVYSYMENGSLDDWLHNRYDDASSFLDWPTRLKIAKGASLGLSYIH
DVCKPQIVHRDIKSSNILLDKEFKAYVADFGLARLILPDRTHVTTELVGTMGYIPPEYGQ
AWVATLRGDMYSFGVVLLELLTGRRPVTVLSTSKELVPWVLQMRSEGKQTEVLDPTLRGR
GYEEQMLKVLETACKCVDNNQFRRPAISDVVSSLASVEADP
>PSKR18B	TraesCS6B03G0386600.1
MQTLHFSDKTHSKIFHIPSLCLALVLLICLVSPGSSCTETEKGSLLQFLAGLSQDGGLPA
TWRNGTDCCKWEGITCRQDGTVTAVFLPSKGLQGHISQSLGVLTGLQYLNLSHNSLSGGL
PPELMSSSSITILDVSFNQLNGTLQELPSSTPAQPLQVLNISSNSFTGQFPSTTWKAMAN
LIALNASKNRFTGQIPTHFCNSSPSFTVLELSFNKFSGSIPPSLGNCSKLRELRAGYNNL
SGAIDGTHITNLRNLVVLHLGWNNFSGKIPVSIGQLKKLEELHLAYNNMSGELPSALSNC
TNLITIDLKSNHFSGKLTKVNFSNLPNLRILDLWLNNFTGEVPESIYSCSNLIALRLSSN
NLHGQLSSRIGNLKYLSFLSLGKNNFTNITNALQILKSSKNLTTLLMGHNFRGEILSQDE
TIDGFGSLQVLDIQGCNFSGRIPVWISRAVNLQMLFLCGNRLTGSIPGWISSLSHLFYMD
VSSNSLTGEIPLTLTEMPVLKSTDNATHLDPTVFELPVYNGPALQYRVVTSFPAVLNLSN
NNFTGVIPTQIGQLKVLAVLDFSFNKLSGQIPQSVCNLANLQVLDLSSNNLTGAIPAALN
TLHFLSAFSISNNDLEGPIPSGGQFDTFQNSSFSGNPKLCVSMLTHKCDSASIPPPSTKE
TTKPRYKKSVFVIAFGVFFGGIAALLLLGRLIVFIRINGIRIRNRRENNGDIEATSFYSS
SEQTLVVMRMPQGKTEGTKLKFADILKATNNFDKENIIGCGGYGLVYKAELPDGSKLAIK
KLNGEMCLMEREFSAEVDALSMAQHENLVPLWGYCVQGNSRFLVYSYMENGSLDDWLHNR
YDDAISFLDWPTRLKIAQGASMGLSYIHDVCKPQIVHRDIKSSNILLDKEFKAYVADFGL
ARLILPDRTHVTTELVGTMGYIPPEYGQAWVATLRGDMYSFGVVLLELLTGRRPVTVLST
SKELVPWVLQMRSEGKQTEVLDPTLRGRGYEEQMLKVLETACKCVDNNQFRRPAIAGVVS
SLSSIEANP
>PSKR18D	TraesCS6D03G0253300.1
MQTLHFSDKTHSKIFHIPSLGLALVLLICLVSPGSSCSEQEKGSLLQFLAGLSQDGGLPA
TWRNGTDCCKWEGITCRQDGTVTAVFLPSKGLQGHISQSLGVLTGLQYLNLSHNSLSGGL
PPELMSSSSITILDVSFNQLNGTLQELPSSTPARPLQVLNISSNSFTGQFPSTTWKAMAN
LIALNASKNRFTGQIPTHFCNSSPSFTVLELSFNKFSGSIPPSLGNCSKLRELRAGYNNL
SGAIDGTHITNLRNLVVLHLGWNNFSGKIPVSIGQLKKLEELHLAYNNMSGELPSALSNC
TNLITIDLKSNHFSGKLTKVNFSNLPNLRILDLWLNNFTGEVPESIYSCSNLIALRLSSN
NLHGQLSSRIGNLKYLSFLSLGKNNFTNITNALQILKSSKNLTTLLMGHNFRGEILSQDE
TIDGFGSLQVLDIQGCNFSGRIPVWISRAVNLQMLFLCGNRLTGSIPGWISSLSHLFYMD
VSSNSLTGEIPLTLTEMPVLKSTDNATHLDPTVFELPVYNGPALQYRVVTSFPAVLNLSN
NNFTGVIPTQIGQLKVLAVLDFSFNKLSGQIPQSVCNLANLQVLDLSSNNLTGAIPAALN
TLHFLSAFSISNNDLEGPIPSGGQFDTFQNSSFSGNPKLCVSMLTHKCDSASIPPPSTKE
TTKPRYKKSVFVIAFGVFFGGIAVLLLLGRLIVFIRINGIRIRNRRENNGDIEATSFYSS
SEQTLVVMRMPQGKTEGTKLKFADILKATNNFDKENIIGCGGYGLVYKAELPDGSKLAIK
KLNSEMCLMEREFSAEVDALSMAQHDNLVPLWGYCIQGNSRFLVYSYMENGSLDDWLHNR
YDDASSFLDWPTRLKIAKGASLGLSYIHDVCKPQIVHRDIKSSNILLDKEFKAYVADFGL
ARLILPDKTHVTTELVGTMGYIPPEYGQAWVATLRGDMYSFGVVLLELLTGKRPVTVLST
SKELVPWVLQMRSECKQTEVLDPTLRGRGYEEQMLEVLETACKCVDNNQFRRPAITEVVS
SLSSIEAAP
>PSKR19D	TraesCS6D03G0253400.1
MPATTALLGSYQLICASSPSLAVLELCYNQFRGSIPPELGSCSMLRVLKAGHNNLSGTLP
DELFNATLLESLSFPRNSLEGKLQGSHIVKLSNLGTLDLGDNSISGEIPESIGHLKKLEE
LHLNNNNMSGELPPSLTNCTNLITIDLKSNNFSGQLAKVNFSKLPNLKTLDLMHNSFSGK
IPESIYSCSNLVALRLSSNKFHGQLSEKLGNLKSLSFLSLSNNSITNITSALQILRRSKN
LTTLLIGLNFMNETMPGDDGIVGFENLQVLAITSCSLLGKIPHWLSKLAKLEMLFLQDNQ
LTGQIPDWVSSLKFLFYLDISNNSMTGEIPTALTQISMLRSENTATRSDPRFFELPIYLA
PSLQYRVSMAFPKVLDLSSNKFTGEMPLEIGQLRALRSLNFSFNDLTGQIPQSISNLTSL
QVLDLSTNNLTGGIPAALNNLHFLSAFNISNNDLEGPIPSGGQFNTFQNSSFDGNPKLCG
SMLIHKCGSASPPLIHSKLQHKKALFAIAFGVFFGSIAVLLFLGSLLVSIRVNGFITKNT
RDKNNGDVESTSFNTSSEQTLVVMSRGKGEESKLKFTDILKATANFDKENIIGCGGYGLV
YKAELPDGSKLAIKKLNGEMCLMEREFRAEVDALSNAQHENLVPLWGYCIQGNSRLLIYS
YMENGSLDDWLHNRDGDASSFLDWPTRLKIAQGASQGLSYIHDVCKPHIVHRDIKCSNIL
LDKEFKAYVADFGLARLILPNQTHVTTELVGTMGYIPPEYGQAWVATLRGDMYSFGVVLL
ELLTGMRPVSILSTSKELVPWVLEMRSKGKQVEVLDPTLRGTGYEEQMLKVLEAASKCVD
HNQFMRPSIMEVASCLTSIDAGPQMQSSAKIQ
>PSKR20B	TraesCS6B03G0387300.1
MQALQFPNKTYSKSLHIPSLGLALVLLICLASPTSCCTEQEKGYLLQFLGGLSQDGGLAA
SWQHDTDCCQWEGITCQKDGTITDVLLASKGLEGHISKSIANLTGLQHLNLSHNALSGGL
PLELVSSSSIVVLDISFNQFSGTLHELPTSAPAQLLKVLNISSNLFTGQFPSTIWKAMEN
LVELNASNNSFSGQIPTQFCNTSPSFSVLDLCLNKFSGSIPQGLGDCSKLRELRAGYNDL
SGTIPDELFNATSLEYLSFSNNELHGDLDGTHIFNLRNLSTLDLGGNNFSGKIPDSIGQL
KKLQELHLNNNNMSGELPFAVSNCTNLITIDLKSNNFSGQLSNVNFSNLPNLKTLDLLEN
NFTGTIPESIYSCTSLTALRLASNHLDGQLSPRIGDLKYLSFLSLAENSFRNITNALRIL
KSCRNLTTLLLGGNFRGELMPDDDILDGFQNLQVLAINRCSLLGEIPRWLSKIKNLEMLF
LHSNQLTGPIPDWISSLNFLFYLDIRNNSLTGEIPTALMDMHMLKSETTEAHLDPSVFEL
PVYKGQSLQYRVPTAFPKVLDLSNNKFTGEIPLDIGQLKGLLSVNLSFNDFTGQIPQSIC
NLTKLQELDLSSNYLTGGIPAALNNLNFLSAFNISHNDLEGPIPSGGQFNTFQNSSFDGN
QKLCGSMLTHKCRPGSTPLVPRKQGNKKAIFAIAFGVFFGGIAVLLLLGRLLVSDRMKGF
IAKNRRENNGGNEATSFYSSSVQTLVAMRMPQGKGEENKLKFTDIVKATNNFDKENIIGC
GGYGLVYKAELPDGSKLAIKKLYDEMCLMEREFTAEVDALSMAQHENLVPLWGYCIQGNL
RFLVYSYMENGSLDDWLHNRDDDASSFLDWSARLKIAQGASLGLSYIHDVCKPHIVHRDI
KSSNILLDKEFKAYVADFGLARLILPNKTHVTTELVGTMGYIPPEYGQAWVATLRGDVYS
FGVVLLELLTGRRPVPVLSTSKELVPWVLQMRSEGKQTEVLDPTLRRTGNEEQMLKVLET
ACKCVDNNQFRRPAIIEVVSSLASTEADP
>PSKR20D	TraesCS6D03G0253500.1
MQTLQLPNKTHSKISHIPSLGLALVLLICLAAPTSSCTEQEKGFLLQFLAGLSQDGGLAA
SWHHGTDCCQWEGITCRQDRTITDVLLASKGLEGHISGSLGNLTGLQHLNLSHNSLSGGL
PLELVSSSIIVLDISFNQLNGTLLELPTSTAAWPLKVLNISSNLFTGQLQSTTWKVMKNL
VTLNASNNSFTGQIPTHFCNTSPSFSVLDLCFNRFSGSIPQGLGGCSKLRELRAGYNNLS
GTVPDEVFNATSLEYLSFSNNDLHGVLDGAHILNLRNLSTLDLGGNNFGGNIPDSIGQLK
KLEELHLDNNKLSGELPSALSNCTNLITIDLKKNNFNGQLTKVNFSNLPNLKTLDLLENN
FTGTIPETIYSCSNLTALRLTRNHLDGQLSPRIGDLKYLSFLSLAENSFRNITNALRILK
SCRNLTTLLIGGNFRGELMPEDDILDGFQNLQVLAINGCSLLGKIPRWLSKITNLEMLFL
HSNQLTGPIPDWISSLNFLFCLDISNNSLTGEIPTALMDMHMLKSEMTKVHLDPSIFELP
VYTGPSFQYQYRVPTAFPKSLDLSNNKFTGEIPLNIGQLKGLLSVNLSFNDLTGQIPQSI
CKLTKLQELDLSSNNLTGGIPAALSNLNFLSAFNISHNDLEGPIPSGGQFNTFQNSSFDG
NPKLCGTVLTEKCRPGSTPLVPRKQGDKKAIFAIAFGVFFGGIAILLLLGRLLVSVGMKG
FTGKNRWENNEGNEGTSFYSSSVQTLVAMRMPQGKGEENKLQFTDIVKATNNFDKENIIG
CGGYGLVYKAELPDGSKLAIKKLYDEMCLMEREFTAEVDALSMAQHENLVPLWGYCIQGN
SRFLIYSYMENGSLDDWLHNRDDGASSFLDWPTRLKIAQGASLGLSYIHDVCEPHIVHRD
IKSSNILLDKEFKAYVADFGLARLILPNKTHVTTELVGTMGYIPPEYGQAWVATLRGDIY
SFGVVLLELLTGSRPVPVLSTSKELVPWVRQMRSEGKQTEVLDPTLRGRGYEEQMLKVLE
TACKCVDNNQFRRPAITEVVSSLASIEADP
>PSKR21A	TraesCS6A03G0296700.1
MQTLHFSSKAYSKILHIPSLGLALVLLIGLASPTSSCREQEQGSLHQFLAGLSQHGGLAA
SWQHGTDCCQWEGITCSTDGIVTDVLLASRSLQGHISASLGNLTGLLRLNLSNNLLYGGL
PQELMSSGSIVAIDVSFNRLSGDLQELSSLTPPRPLKVLNISSNLFTGQFPSSTWQVMKN
LVALNASKNSFTGQLPSHLCTSLPLLTVLELCYNLFSGRIPSGLGSCPKLRVLKVGHNNL
SGPLPDELFNASSLEYLSFPKNTLQGTLEDARIVSLSNLITLDLGENNFSGKVPESIGQL
HRLEELHLNNNNMSEDLPSTLSNCTNLITIDLKNNLFSGELDKVNFSNLPNLKTSDLGWN
NFTGKIPESIYSCSNVTALRLSFNNFHGQLSEKIGNLKSLSFLSLVNNNLTNITSTLPIL
ARSKSLTTLLIGLNFMNETMPDDDIIVSFENLQVLAITDCSLLGKVPHWLSKLTNLEMLF
LENNQLTGQIPYWINSLKFLFYLDISNNSMTGEIPAALMKMPMLRSENNATHLDPRFFEL
PIYVAPSLQYRLPMAFPKVLDLSNNKLTGEMPLEIGQLKALCSLNFSFNDSKGQIPQSIC
NLTNLQVLDLSTNNLTGGIPAALNSLHFLSAFNISNNDLEGPIPSGGQFNTFQNSSFDGN
PKLCGSMLIHKCGSASPPLIPSKERHKKALFAITFGVFFGSIAVLLLLGRLLVSIRVNGF
TVKNTTDKNNGYIESTSSNSSSEQTLVVMSRGKGEESKLKFTDILKATHNFDKENIIGCG
GYGLVYKAELCDGSKLAIKRLSDEMCLMEREFSAEVDALSMAQHENLVPLWGYCIHGNSR
LLIYSYMENGSLDDWLHNRDDDGSSCLDWPTRLKIAQGASLGLSHIHDVCKPQIVHRDIK
SSNILLDKEFKAYVADFGLARLILPNQTHVTTELVGTMGYIPPEYGQAWVATLRGDMYSF
GVVLLELLTGMRPVSVLSTSKELVPWVLEMRSKGKQVEVLDPTLRGAEYEEQMLKVLEAA
SKCVDHNQFMRPTIMEVVSCLASIDAEPQMQRSAKIR
>PSKR22A	TraesCS6A03G0296900.1
MQTLHFPNKTYSKILHIPSLGLALVLLICLASPTSSCTEQEKDSLLQFLGGLSQHGGLDA
SWQHGTACCQWEGITCSTDGIVTDILLASRSLQGHITPSLGNLTGLLRLNLSNNLLSGGV
PQELVSSRSILIVDVSFNRLRGDLHELSSTHARPLKVLNISSNLFTGQFPSSTWQVMKNL
VALNASNNSFTGQLPTHFCASSPSLAVLELCYNQFRGSIPPEFGSCSMLRVLKVGHNRLS
GTLPDELFNATLLEYVSFPGNGLQGTLEGSHIGKLSNLSTLDLGENSITGKIPEFIGHLK
RLEELRLNNNLMYGELPSTLNNCTNLITIDFKNNNFSGELAKVNFSNLPYLKTLDLRNNS
FRGKIPESIYSCSNLTALGLSFNNFHGQLSEKIGNLKYLSFLSLVKNNLTNITSALHLLR
SSKNLTTLLIGLNFMKETMPDDDRIAGFENLQVLAIAGCSLLGKIPHWLSKLEKLEILFL
QDNQLTGQIPDWVSSLKFLFYLDISNNSMMGEIPTTLMQIPMLRSDNTATHSDLRFFELP
IYLALSLQYRVPMAFPKVLDLSSNKFSGKIPLEIGQLRALCSLNFSFNDLTGQIPQSLSN
LTSLQVLDLSTNNLTGGIPTALNSLHFLSAFNISNNDLEGPIPSGASPPLIHSKLRHRKA
LFAITFGVFFGSIAVLLLLGRLLVSIRVNGFTTKNTREKNNGDAESTSFNSSSEQTLVVM
SRGKGEESKLKFTDILKATNNFDKENIIGCGGYGLVYKAELPDGSKLAIKKLNSEMCLME
REFSAEVDALSNAQHENIVPLWGYCIQGNSKLLIYSYMENGSLDDWLHNRDDEASSWLDW
PTRLKIAQGASLGLSHIHDVCKPQIVHRDIKCSNILLDKEFKAYVADFGLARLILPNQTH
VTTELVGTMGYIPPEYGQAWVATLRGDMYSFGVVMLELLTGIRPVSILSTSKELVPWVLE
MRSEGKQVEVLDPTLRGTGCEDQMLKVLEAASKCVDHNQFMRPTIMEVVSCLASIDADPQ
MRKSAKIQ
>PSKR23A	TraesCS6A03G0611300.1
MRRTTTWPSCFILWCLSVQLLLLSPVYSLNQSSCNPDDYGALEGFLRGVTGGISGWTLSNTTSEVANRCAWVGVTCDAGGRVIRLDLHGRKLKGELAPSLAQLGHLQWLNLSDNNLRGAIPAPLLQLHRLQRLDVSNNELSGTFPANVSLPVIEVFNISFNSFSGTHPTLHGSAQLTVFDAGYNMFTGRIDSSICESSRVIRVIRFTSNLFAGELPEGFGNCIKLEELYAELNSISGSLPDDLFKLQFLKNLTLQENQLTGRMSPRFGNLSSLAQLDISFNSFSGHLPDVFGRLGKLEYFSAQSNLLRGPLPASLSQSPSLKMLYLRNNSLNGRINLNCLKMTQLSSLDLGTNKFIGTIDSLSDCHRLRSLNLGTNNLSGEIPADFRKLQFLSYISLSNNSFTNVSSALSVLQDCPSLTSLVLTKNFHDGKAWPMTGIHGFHKIQVFAIANSHLSGAIPPWLANFRELKVLDLSWNQLSGDIPAWIGDLEFLFYVDLSNNSLTGVIPNSFSSMKGLLTFNSSQQSTETDYFPFFIKRNKTGKGLQYKQVSSFPPSLILSHNKLIGAILPGFGSLKNLYVLDLSNNNISGIIPDELSGMSSLESLDLSHNNLTGSIPYSLTKLNFLSSFSVAYNNLMGTVPLRGQFSTFTGSDYEGNPNLCGTRFGLSPCQSNHAPIISATGNRKNKGLILGIIIGIAIGAAMVLSVAVVLALKRSFRRQDHIVKAVVDTNVAFELAPASLVLLFQNEDDDKALTISDILKSTNYFDQANIIGCGGFGLVYKGTLPDGAKIAIKRLSGDFGQMEREFKAEVETLSKAKHPNLVLLQGYCRNGSDRLLIYSYMENGSLDHWLHEKPDGPSRLNWQRRLQIAKGAARGLAYLHLSCEPHILHRDIKSSNILLDENFEAQLADFGLARLICPYDTHVTTDLVGTLGYIPPEYGQSSVATFKGDVYSFGIVLLELLTGKRPVDMCKRKGARELVSWVMHMKGEHREADVLDRAMYDKKFEMQMMKMIDIACLCISESPKLRPLTHELVLWLDNVCASSEATK
>PSKR23B	TraesCS6B03G0761400.1
MGHLLMQRTATWPSCFILWCLSVQLLFLSPVYSLNQSSCNPDDYGALEGLLRGVTGGISGWTLSNTTSEVANCCAWVGVTCDASGWVIRLDLHGRKLKGELAPSLAQLGHLQWLNLSDNNLRGAIPAPLVQLHRLQRLDVSNNELSGTFPANVSLPVIEVFNISFNSFSGTHPTLHGSSQLTVFDAGYNMFTGRIDSSICESSRVIRVMRFTSNLFAGELPEGFGNCTKLEELYAELNSISGSLPDGIFKLQFLKNLSLQENQLTDRMSPRFGNLSSLAQLDISFNSFTGHLPDVFGRLGKLEYFSAQSNLFRGPLPASLSQSPSLKMLYLRNNSLNGRINLNCLKMTQLSSLDLGTNKFIGTIDSLSDCHHLRSLNLGTNNLSGEIPADFRKLQFLSYISLSNNSFTNVSSALSVLQDCPSLTSLVLTKNFHDGKAWPMTGIHGFHKIQVFAIANSHLSGAIPPWLANFRELKVLDLSWNQLSGDIPAWIGDLEFLFYVDLSNNSLTGVIPNSFSSMKGLLTFNSSQQSTETDYFPFFIKRNKTGKGLQYKQVSSFPPSLILSHNKLIGAILPGFGSLKNLYVLDLSNNNISGIIPDELSGMSSLESLDLSHNNLTGSIPYSLTKLNFLSSFSVAYNNLMGTVPLRGQFSTFTGSDYEGNPNLCGTRFGLSPCQSNHAPIISATGNRKNKGLILGIIIGIAIGAAMVLSVAVVLALKRSFRRQDHIVKAVVDTNVAFELAPASLVLLFQNEDDDKALTISDILKSTNYFDQANIIGCGGFGLVYKGTLPDGAKIAIKRLSGDFGQMEREFKAEVETLSKAKHPNLVLLQGYCRNGSDRLLIYSYMANGSLDHWLHEKPDGPSRLNWQRRLQIAKGAARGLAYLHLSCEPHILHRDIKSSNILLDENFEAQLADFGLARLICPYDTHVTTDLVGTLGYIPPEYGQSSVATFKGDVYSFGIVLLELLTGKRPVDMCKRKGARELVSWVMHMKGEHREADVLDRAMYDKKFEMQMMKMIDIACLCISESPKLRPLTHELVLWLDNICASSEATK
>PSKR23D	TraesCS6D03G0527900.1
MGHLLMQRTATWPTCFILWCLSVQLLLLSPVYSLNQSSCNPDDYGALEGFLRGLTGGISGWTLSNTTSEVANCCAWVGLTCDAGGRVIRLDLHGRKLKGELAPSLAQLDHLQWLNLSDNNLRGAILAPLLQLHRLQRLDVSNNELSGTFPANVSLPVIEVFNISFNSFSGTHPTLHGSSQLTVFDAGYNMFTGRVDSSICESSRVIRVIRFTSNLFAGELPEGFGNCTKLEELYAELNSISGSLPDNIFKLQFLKNLSLQENQLTGRMSPRFGNLSSLGQLDISFNSFSGHLPDVFGRLGKLEYFSAQSNLLRGPLPASLSQSPSLKMLYLRNNSLNGRINLNCLKMTQLSSLDLGTNKFIGTIDSLSDCHHLRSLNLGTNNLSGEIPADFRKLQFLSYISLSNNSFTNVSSALSVLQDCPSLTSLVLTKNFHDGKAWPMTGIHGFHKIQVFAIANSHLSGAIPPWLANFRELKVLDLSWNQLSGDIPAWIGDLEFLFYVDLSNNSLTGVIPNSFSSMKGLLTFNSSQQSTETDYFPFFIKRNKTGKGLQYKQVSSFPPSLILSHNKLIGAILPGFGSLKNLYVLDLSNNNISGIIPDELSGMSSLESLDLSHNNLTGSIPYSLTKLNFLSSFSVAYNNLMGTVPLRGQFSTFTGSDYEGNPNLCGTRFGLSPCQSNHAPIISATGNRKNKGLILGIIIGIAIGAAMVLSVAVVLALKRSFRRQDHIVKAVVDTNVAFELAPASLVLLFQNEDNDKALTISDILKSTNYFDQANIIGCGGFGLVYKGTLPDGAKIAIKRLSGDFGQMEREFKAEVETLSKAKHPNLVLLQGYCRNGSDRLLIYSYMANGSLDHWLHEKPDGPSRLNWQRRLQIAKGAARGLAYLHLSCEPHILHRDIKSSNILLDENFEAQLADFGLARLICPYDTHVTTDLVGTLGYIPPEYGQSSVATFKGDVYSFGIVLLELLTGKRPVDMCKRKGARELVSWVMHMKGEHREADVLDRAMYDKKFEMQMMKMIDFACLCISESPKLRPLTHELVLWLDNICASCEATK
>PSKR24A	TraesCS7A03G1053700.1
MIISCPHQRVVISAGAVLIAVVLLLAGPVAGACGDGEREALLAFLDALSPRAGDNIAASWRGSPDCCAWEGVGCDDAGGGGGAVTSVSLPGRGLGGTISPAVASLPTLAHLNLSGNGLAGPFPAELLALPNASVVDVSYNRLSGALPDLPAAAGRARLPLQVLDVSSNHLSGRFPSVLWRFTPGLVSLNASNNSFAGAIPSLCVICPALAVLDVSLNAFGGPVPPGFGNCSRLRVLSAGRNNLTGELPDDLFDVTSLEQLALPSNRIQGRLDRLRIARLINLVKLDLTYNALTGGLPESIGELTTLEELRLGKNNLTGTIPLAIGNWTSLRYLDLRSNNFVGDLGDVDFSRLANLTVLDLASNNLTGTMPPSIYSCTSMTALRVANNEISGQVPPEIGNMRELQFLSLTVNSFTNISGMFWNLQGCRDLAALLVSYNFHGEALPDAGWVGDHVSHVRVIVMENCGLTGQIPSWLSKLHGLNVLNLGGNRLTGPIPSWLGAMKRLYYVDLSGNQFAGEIPPSLMELPLLTSEKAMAEFKPGHLPLVFTLTPNNGAEVRTGRAYYQMSGVAATLNLSDNDLSGAIPREVGQMKMLQVLDLSHNNLSGGITPELSGLAKIEILDLRMNRLTGSVPPALAKLHFISDFNVANNDLEGPIPTGGQFNAFPAANFAGNPKLCGQAISVRCSKKSGMAPGKSSPSKTMGKRLLVAIVLGVCFGVVGVVVLTGLAVIAIRRFISNGSVSDGGKCSESALFDYSMSDLHGDESKDTILFMSEEAGGGDPTRKSFTFVDILKATNNFSPDQIIGTGGYGLVFLAELEGGVRLAVKKLNGDMCLVEREFRAEVEALSVTRHENLVPLQGFCIRGRLRLLLYPYMANGSLHDWLHDRRPEQPELDWRARLRIARGAGRGVLHIHEACTPQIVHRDIKSSNILLDESGEARVADFGLARLILPDRTHVTTELVGTLGYIPPEYGQGWVATLRGDVYSFGVVLLELLTGRRPVEMMAAAGQPRDLVGWVTQMRSAGRRAEALDPRLRQGSRPGDEAQMLYVLDLACLCVDAIPLSRPAIQEVVSWLDNVDTIGAS
>PSKR24B	TraesCS7B03G0899400.1
MITCQKQPLVISAGSLAVVVVSLTLLLLAGPVAGTCGDGERDALLTFLDALSPRAGDNIAASWRGSSDCCAWEGVGCDDAGGGGAVTSVSLPGRGLGGTISPAVARLAALTHLNLSGNGLAGPFPAELLALPNASVVDVSYNRLSGALPDVPAAVGRARLPLRVLDVSSNHLSGRFPSVLWQFTPSLVSLNASNNSFAGAIPSLCAICPALAVLDVSLNAFGGPVPPGFGNCSRLRVLSAGRNNLTGELPDDLFDVTSLEQLAFPSNRIQGRLDRLRIARLINLVKLDLTYNTLTGGLPESIGELTMLEELRLGKNNLTGTIPPVIGNWTSLRYLDLRSNNFVGDLGAVDFSRLTNLTVLDLASNNLTGTMPPSIYSCTSMTALRVANNEITGQAAPEIGNMRELQFLSLTVNNFTNISGMFWNLQGCKDLAALLVSYNFYGEALPDAGWVGDHVSSVRLIVMEECGLTGQIPSWLSKLQGLNVLNLAGNRLTGPIPSWLGAMKRLYYVDLSGNHFAGEIPPSLMELPLLASEKAMAEFNPGPLPLVFTLTPNNGAAVRTGRAYYQMSGVSATLNLSDNNFSGAIPREVGQMKTLQVLDLSYNNLSGGIPPELSGVTQIEILDLRQNRLTGSIPPALTKLHFLSDFNVEHNDLEGPIPTGGQFNAFPAANFAGNPKLCGQAISVRCGKKSGTATGKSSPSKTMGKSVLVAIVLGVCFGVVAVVVLVGLAVIAIRRFITNGSVSDGGKCAESALFDYSMSDLHGDESKDTILFMSEELGGGDPARKSVTFVDILKATNNFSPAQIIGTGGYGLVFLAELEGGVRLAVKKLNGDMCLVEREFRAEVEALSVTRHENLVPLQGFCIRGRLRLLLYPYMANGSLHDWLHDRRPEQEELDWRARLRIARGAGRGVLHIHEVCTPQIVHRDIKSSNILLDESGEARVADFGLARLILPDRTHVTTELVGTLGYIPPEYGQGWVATLRGDVYSFGVVLLELLTGRRPVEMMAAAGQPRDLVGWVTQMRSAGRHAEALDPRLRQGSRPGDEAQMLYVLDLACLCVDAIPLSRPAIQEVVSWLDNVDTIGTS
>PSKR24D	TraesCS7D03G1005700.1
MIISYQHQRQRVVISVVVASLALLLFAGPVAGACGDGERQALLTFLDALSPRAGDTIAASWRGSPDCCAWEGVGCHDAGGGNGAVTSVSLPGRGLGGTISPAVARLAALAHLNLSGNGLAGPFPAELLALPNASVVDVSYNRLSGALPDAPASVGRARLPLRVLDVSSNHLSGRFPSVLWRFTPGLVSLNASNNSFAGAIPSLCAICPALAVLDVSLNAFGGPVPPGFGNCSRLRVLSAGRNNLTGELPDDLFDVTSLEQLALPSNRIQGRLDRLRIAKLINLVKLDLTYNALTGGLPESIGELTMLEELRLGKNNLTGTIPPVIGNWTSLRYLDLRSNNFVGDLGAVDFSRLTDLTVLDLASNNLTGAMPPSIYSCTSMTALRVANNEISGQVPPEIGDMRELQFLSLTVNNFTNISGMFWNLQGCKDLATLLVSYNFYGEALPDAGWVGDHVSNVRLIVMEECGLTGQIPSWLSKLQGLNVLNLAGNRLTGPIPSWLGAMNRLYYVDLSGNQFAGEIPPSLMELPLLASEKAMAEFNPGPLPLVFTLTPNNGAAVRTGRAYYQMSGVSATLNLSDNSFSGAIPREVGQMKTLQVLDLSYNNLSGGIPPELSGVTQIEILDLRQNRLTGSIPPALTKLHFLSDFNVEHNDLEGPIPTGGQFNAFPAANFAGNPKLCGQAISVRCGKKSGTATGKSSPSKTMGKRLLVAIVLGVCFGVVAVVVLAGLAVIAIRRFITNGSVSDGGKCAESALFDYSMSDLHGDESKDTILFMSEELGGGDPARKSVTFVDILKATNNFSPDQIIGTGGYGLVFLAELEGGVRLAVKKLNGDMCLVEREFRAEVEALSVTRHENLVPLQGFCIRGRLRLLLYPYMANGSLHDWLHDRRPEQEELDWRARLRIARGAGRGVLHIHEACTPQIVHRDIKSSNILLDESGEARVADFGLARLILPDRTHVTTELVGTLGYIPPEYGQGWVATLRGDVYSFGVVLLELLTGRRPVEMMAAAGQPRDLVGWVTQMRSAGRRAEALDPRLRQGCRPGDEAQMLYVLDLACLCVDAIPLSRPAIQEVVSWLDNVDTIGAS
>PSKR25A	TraesCS7A03G1054300.1
MQPLSSSCRSSNSRYTTKSSAPFASLVAAALLLCFVSPARSCTEQERGALLGFLGRLTPGGSGSLNVSWVNDTDCCQWEGVLCSGDGTVTDVLLPSRGLRGLVSPSFGDLPGLLRLNLSHNSLEGSLPAELVFSRSITVLDVSFNRLDGPLQELQSSDTGLPLQVLNISSNLFTGQFPSVTWEAMKNLVALNASNNTFTGQIPSSICSNAPLFDMLDLCFNQFSGNIPPGLGSCSMLKVLKVGHNNLSGALPPELFNATSLEQLSLPNNLLQGVIDGSHIAKLSNLTVLNLGSTGLSGKIPDSVGQLTRLEQLYLDNNHMSGELPPALGNCSNLRYITIRNNSFTGELSKVNFTMLDLRTADFSLNNFTGTIPESIYSCTNLVALRLAFNQFQGQISPSIGNLRSLSFFSITGNSFTNITNALQMLKSCKNLTSLLIGTNFKGETIPQDETIDGFEKLQVLTIDDCPLVGQIPLWISKLEKLEMLDLSMNQLTGPIPSWIDGLGFLFFLDISSNKLTGDIPAALTKMPMLLSEKNAAKLDPKFLELPVFWTPLRQYRMVSAFPNKLCLDNNNFTGVIPPEIGQLKMLDILNLSSNSLTGGIPQEICNLTNLQTLDLSNNQLTGAIPSALNGLHFLSKFDVSNNKLEGKVPSGGQFDSFSNSSYSGNPKLCGPMINNDCNSTSSSASPRRWNKKNITAVGLGVFFGGLAILFLLGRLLMALRRTNSVHQNKGSSNGDIEASSFTSASDDLCNVMKGSILVMVPQGKGESGKITFHDILKATNNFDQQNIIGCGGNGLVYKAELPNGPKLAIKKLNGEMCLMEREFTAEVDALTVAKHDNLVPLWGYYIQGNSRLLIYSYMENGSLDDWLHNRDNGNTLLDWPTRLEIAQGASRGLFYIHNICKPHIVHRDIKSSNILLDRDFKAYVADFGLARLIRPYDTHVTTELVGTLGYIPPEYGHAWVATLRGDIYSFGVVLLELLTGKRPVEVLSKSKELVQWVREMTSQGKHIEVLDPALREQGHEEQMLKVLEVARKCINHNPCQRPSIQEVVSCLENADVNLQTET
>PSKR25B	TraesCS7B03G0899800.1
MLKVLKVGHNSLSGALPPELFNATSLEQLSLPNNFLQGVIDGSHIAKLSNLSVLNLGSTGISGKIPDSVGQLTRLEQLYLDNNKMSGELPPALGNCSNLRYITVRNNSFTGELSKVNFTMLDLRTADFSLNNFTGTIPESIYSCTNLVALRLAFNQFQGQFSPSIGNLRSLSFFSITGNSFTNITSALQMLKRCKNLTSLLIGTNFKGETIPQDERIDGFEKLQVLTIDDCPLVGQIPLWISKLEKLEMLDLSLNQLTGPIPSWIDGLGFLFFLDISSNKLTGNIPAALTKMPMLLSAKNAAKLDPKFLELPVFWTPLRQYRMVSAFPNKLCLDNNNFTGVIPPEIGQLKMLDILNLSSNSLTGEIPQEICNLTNLQTLDLSNNQLTGAIPSALNGLHFLSKFDVSNNKLEGEVPSGGQFDSFSNSSYSGNPKLCGPMINNGCNSRPSSASPRRWNKKNITAVGLGVFFGGLAILFLLGRLLMALRRTNSVHQNKGSSNGDIEVSSFTSASDNLCNVMKGSILVMVPQGKGESGKITFHDILKATNNFDQQNIIGCGGNGLVYKAELPNGPKLAIKKLNGEMCLMEREFTAEVDALTVAKHDNLVPLWGYYIQGNSRLLIYSYMENGSLDDWLHNRDNGNTLLDWPTRLEIAQGASRGLSYIHNICKPHIVHRDIKSSNILLDRDFKAYVADFGLARLIRPYDTHVTTELVGTLGYIPPEYGHAWVATLRGDIYSFGVVLLELLTGKRPVEVLSKSKELVQWVREMTSQGKHTEVLDPALREQGHEEQMLKVLEIACKCINHNPCQRPSIQEVVSCLENADVNLQVEM
>PSKR25D	TraesCS7D03G1006300.1
MQPLSSSCRSSSSRYTTKSSTPFAGLVAVALLLCFVSPTSSCTEQERSALLGFLGGLVPGGSGSLNVSWVNGTDCCQWEGVLCSGDGTVTDVFVASRGLRGLVSPSLGDLAGLKRLNLSHNSLEGSLPAELVFSRSITVLDVSFNHLDGHLQELQASDTNLPLQVLNISSNLFGGQFPSTTWGAMRNLVALNASNNTFTGQIPSSLCTNAPLFDMLDLCFNQFSGNIPPGLGSCSMLKVLKVGHNNLSGALPPELFNATSLEQLSLPNNFLQGVIDGSHIAKLSNLTVLNLGSTGLSGKIPDSVGQLTRLEQLYLDNNKMSGELPPALGNCSNLRYITIRNNSFTGELSKVNFTMLDLRTADFSLNNFTGTIPESIYSCTNLVALRLAFNQFHGQFSPSIGNLRSLSFFSITGNSFTNITNALQMLKSCKNLTSLLIGTNFKGEAIPQDETIDGFEKLQVLTIDDCPLVGQIPLWISKLEKLEMLDLSMNQLTGPIPSWIDGLGFLFFLDISSNKLTGDIPAALTKMPMLLSEKNAAKLDPKFLELPVFWTPLRQYRMVSAFPNKLCLDNNNFTGVIPPEIGQLKMLDILNLSSNSLTGGIPQEICNLTNLQTLDLSNNQLTGAIPSALNGLHFLSKFDVSNNKLEGKVPSGGQFDSFSNSSYSGNPKLCGPMINNDCNSTSSSASPRRWNKKNITAVGLGVFFGGLAILFLLGRLLMSLRRTNSVHQNKGSSNGDIEASSFTSASDDLCNVMKGSILVMVPQGKGESGKITFHDILKATNNFDQQNIIGCGGNGLVYKAELPNGPKLAIKKLNGEMCLMEREFTAEVDALTVAKHDNLVPLWGYYIQGNSRLLIYSYMENGSLDDWLHNRDNGNTLLDWPTRLEIAQGASRGLFYIHNICKPHIVHRDIKSSNILLDRDFKAYVADFGLARLIRPYDTHVTTELVGTLGYIPPEYGHAWVATLRGDIYSFGVVLLELLTGKRPVEVLSKSKELVQWVREMTSQGKHTEVLDPALREQGHEEQMLKVFEVACKCINHNPCLRPSIQEVVSCLENADVNLQVEV
