# Supplementary material for: Genome-Wide Characterization and Expression Profiling of Phytosulfokine Receptor Genes (PSKRs) in Triticum aestivum with Docking Simulations of Their Interactions with Phytosulfokine (PSK): A Bioinformatics Study
Source: Genes (Basel). 2024 Oct 9;15(10):1306. doi: 10.3390/genes15101306 (PMC11507999; doi:10.3390/genes15101306)
Supplement: Supplementary file 1 [file genes-15-01306-s001.zip › Supplementry Materials/TableS1.xlsx]

## Sheet: Table S1
Table S1: Libraries used for studying the expression of the TaPSKR genes
Library ID	BioProject	Wheat Cultivar	Age	Tissue	Size (bytes)	Sequence Technology	Link
SRR25337518	PRJNA996310	FLW30	14	Leaf	2.08 Gb	Illumina paired end	https://www.ncbi.nlm.nih.gov/Traces/study/?acc=SRP450252&o=sample_name_s%3Aa
SRR25337517	PRJNA996310	FLW30	14	Leaf	2.00 Gb	Illumina paired end	https://www.ncbi.nlm.nih.gov/Traces/study/?acc=SRP450252&o=sample_name_s%3Aa
SRR25337516	PRJNA996310	FLW30	14	Leaf	2.48 Gb	Illumina paired end	https://www.ncbi.nlm.nih.gov/Traces/study/?acc=SRP450252&o=sample_name_s%3Aa
ERR4859483	PRJEB41456	Toropi	60	first flag leaf emergence	7.75 Gb	Illumina paired end	https://www.ncbi.nlm.nih.gov/Traces/study/?acc=ERP125233&o=acc_s%3Aa
ERR4859484	PRJEB41456	Toropi	60	first flag leaf emergence	8.21 Gb	Illumina paired end	https://www.ncbi.nlm.nih.gov/Traces/study/?acc=ERP125233&o=acc_s%3Aa
ERR4859485	PRJEB41456	Toropi	60	first flag leaf emergence	6.76 Gb	Illumina paired end	https://www.ncbi.nlm.nih.gov/Traces/study/?acc=ERP125233&o=acc_s%3Aa
SRR23171734	PRJNA925925	Chuanmai104	14	Shoot	2.05 Gb	Illumina paired end	https://www.ncbi.nlm.nih.gov/Traces/study/?acc=SRP418503&o=biosample_s%3Aa%3Bacc_s%3Aa
SRR23171733	PRJNA925925	Chuanmai104	14	Shoot	2.11 Gb	Illumina paired end	https://www.ncbi.nlm.nih.gov/Traces/study/?acc=SRP418503&o=biosample_s%3Aa%3Bacc_s%3Aa
SRR23171732	PRJNA925925	Chuanmai104	14	Shoot	2.07 Gb	Illumina paired end	https://www.ncbi.nlm.nih.gov/Traces/study/?acc=SRP418503&o=biosample_s%3Aa%3Bacc_s%3Aa
SRR23515268	PRJNA936261	Najran	21	Shoot	2.36 Gb	Illumina paired end	https://www.ncbi.nlm.nih.gov/Traces/study/?acc=SRP423257&o=acc_s%3Aa
SRR23515269	PRJNA936261	Najran	21	Shoot	2.53 Gb	Illumina paired end	https://www.ncbi.nlm.nih.gov/Traces/study/?acc=SRP423257&o=acc_s%3Aa
SRR23515271	PRJNA936261	Najran	21	Shoot	1.86 Gb	Illumina paired end	https://www.ncbi.nlm.nih.gov/Traces/study/?acc=SRP423257&o=acc_s%3Aa
SRR23171739	PRJNA925925	Chuanmai104	14	Root	2.13 Gb	Illumina paired end	https://www.ncbi.nlm.nih.gov/Traces/study/?acc=SRP418503&o=biosample_s%3Aa%3Bacc_s%3Aa
SRR23171738	PRJNA925925	Chuanmai104	14	Root	1.87 Gb	Illumina paired end	https://www.ncbi.nlm.nih.gov/Traces/study/?acc=SRP418503&o=biosample_s%3Aa%3Bacc_s%3Aa
SRR23171735	PRJNA925925	Chuanmai104	14	Root	2.14 Gb	Illumina paired end	https://www.ncbi.nlm.nih.gov/Traces/study/?acc=SRP418503&o=biosample_s%3Aa%3Bacc_s%3Aa
SRR23515272	PRJNA936261	Najran	21	Root	1.99 Gb	Illumina paired end	https://www.ncbi.nlm.nih.gov/Traces/study/?acc=SRP423257&o=acc_s%3Aa
SRR23515273	PRJNA936261	Najran	21	Root	2.36 Gb	Illumina paired end	https://www.ncbi.nlm.nih.gov/Traces/study/?acc=SRP423257&o=acc_s%3Aa
SRR23515274	PRJNA936261	Najran	21	Root	2.08 Gb	Illumina paired end	https://www.ncbi.nlm.nih.gov/Traces/study/?acc=SRP423257&o=acc_s%3Aa
