# Supplementary material for: Genome-Wide Characterization and Expression Profiling of Phytosulfokine Receptor Genes (PSKRs) in Triticum aestivum with Docking Simulations of Their Interactions with Phytosulfokine (PSK): A Bioinformatics Study
Source: Genes (Basel). 2024 Oct 9;15(10):1306. doi: 10.3390/genes15101306 (PMC11507999; doi:10.3390/genes15101306)
Supplement: Supplementary file 1 [file genes-15-01306-s001.zip › Supplementry Materials/TableS2.xlsx]

## Sheet: Table S2
Table S2: Identification, characterization, and localization of 57 members of the phytosulfokine proteins in T. aestivum
Ta members	IWGSC ID	# aa	MW (KDa)	PI	Signal peptide	LRRNT_2 domain	# LRR	Localization (probability)
TaPSKR01A	TraesCS2A03G0640300.1	1018	109.332	5.94	Yes	Yes	7	PM (0.8080)
TaPSKR01B	TraesCS2B03G0730100.1	1018	109.358	6.24	YES	YES	7	PM (0.7881)
TaPSKR01D	TraesCS2D03G0607500.1	1018	109.119	6.12	YES	YES	7	PM (0.7917)
TaPSKR02A	TraesCS2A03G1270100.1	1044	112.405	6.18	YES	YES	9	PM (0.8453)
TaPSKR02B	TraesCS2B03G1450200.1	1044	112.144	6.15	YES	YES	9	PM (0.8552)
TaPSKR02D	TraesCS2D03G1224700.1	1044	112.424	5.94	YES	YES	10	PM (0.8536)
TaPSKR03B	TraesCS3B03G0944700.1	946	100.535	6.25	YES	YES	8	PM (0.8546)
TaPSKR03D	TraesCS3D03G0756400.1	948	100.524	6.14	YES	YES	8	PM (0.8517)
TaPSKR04A	TraesCS4A03G0290600.1	973	103.128	5.5	YES	YES	9	PM (0.8652)
TaPSKR04B	TraesCS4B03G0479200.1	976	103.382	5.62	YES	YES	10	PM (0.8654)
TaPSKR04D	TraesCS4D03G0428000.1	973	103.139	5.67	YES	YES	9	PM (0.8668)
TaPSKR05D	TraesCS4D03G0740900.1	891	95.3344	5.87	YES	YES	3	PM (0.8341)
TaPSKR06A	TraesCS6A03G0102000.1	1079	113.285	6.42	YES	NO	6	PM (0.8544)
TaPSKR06B	TraesCS6B03G0143300.1	1074	113.154	5.81	YES	NO	6	PM (0.8333)
TaPSKR06D	TraesCS6D03G0109000.1	1078	113.865	6.16	YES	NO	6	PM (0.8507)
TaPSKR07A	TraesCS6A03G0294000.1	1050	114.734	5.85	YES	YES	8	PM (0.8600)
TaPSKR07B	TraesCS6B03G0384200.1	1043	113.926	6.18	YES	YES	8	PM (0.8754)
TaPSKR07D	TraesCS6D03G0250900.1	1051	114.853	6.09	YES	YES	8	PM (0.8723)
TaPSKR08A	TraesCS6A03G0294500.1	1064	116.09	6.24	NO	YES	5	PM (0.8198)
TaPSKR08B	TraesCS6B03G0384600.1	1067	116.147	5.92	YES	YES	6	PM (0.8532)
TaPSKR08D	TraesCS6D03G0251100.1	1062	115.938	6.06	YES	YES	5	PM (0.8393)
TaPSKR09A	TraesCS6A03G0294700.1	740	82.4308	7.15	NO	NO	4	PM (0.8913)
TaPSKR10D	TraesCS6D03G0251400.1	993	110.013	5.77	YES	YES	6	PM (0.8426)
TaPSKR11A	TraesCS6A03G0294800.1	1051	115.57	6.15	YES	YES	9	PM (0.8636)
TaPSKR11B	TraesCS6B03G0384800.1	1051	115.73	8.55	YES	YES	7	PM ( 0.8539)
TaPSKR11D	TraesCS6D03G0251500.1	1051	115.999	6.8	YES	YES	7	PM (0.8652)
TaPSKR12A	TraesCS6A03G0295200.1	1052	115.266	6.46	YES	YES	5	PM (0.8464)
TaPSKR12B	TraesCS6B03G0385000.1	1056	116	7.71	YES	YES	6	PM (0.8389)
TaPSKR12D	TraesCS6D03G0251600.1	1051	115.325	6.49	YES	YES	5	PM (0.8334)
TaPSKR13A	TraesCS6A03G0295300.1	599	66.6678	6.29	NO	NO	2	PM (0.8909)
TaPSKR13B	TraesCS6B03G0385200.1	1049	115.269	6.02	YES	YES	5	PM (0.8670)
TaPSKR13D	TraesCS6D03G0252100.1	1049	115.25	5.82	YES	YES	8	PM (0.8679)
TaPSKR14A	TraesCS6A03G0295400.1	1067	117.15	7.87	YES	YES	7	PM (0.8678)
TaPSKR14B	TraesCS6B03G0385500.1	1054	115.738	6.91	YES	YES	7	PM (0.8672)
TaPSKR14D	TraesCS6D03G0252300.1	1058	116.183	7.43	YES	YES	7	PM (0.8751)
TaPSKR15A	TraesCS6A03G0295800.1	923	101.375	5.86	YES	YES	7	PM (0.8205)
TaPSKR16B	TraesCS6B03G0385800.1	1056	115.827	5.9	YES	YES	5	PM (0.8651)
TaPSKR16D	TraesCS6D03G0253000.1	1059	115.998	5.8	NO	YES	6	PM (0.8643)
TaPSKR17A	TraesCS6A03G0296000.1	1057	115.915	6.12	YES	YES	8	PM (0.8696)
TaPSKR17B	TraesCS6B03G0386400.1	1061	116.004	5.95	YES	YES	8	PM (0.8791)
TaPSKR18A	TraesCS6A03G0296500.1	821	90.5515	5.98	YES	YES	5	PM (0.8878)
TaPSKR18B	TraesCS6B03G0386600.1	1029	112.677	8.11	YES	YES	6	PM (0.8831)
TaPSKR18D	TraesCS6D03G0253300.1	1029	112.736	7.95	YES	YES	6	PM (0.8780)
TaPSKR19D	TraesCS6D03G0253400.1	872	95.6629	6.43	NO	NO	7	PM ( 0.8728)
TaPSKR20B	TraesCS6B03G0387300.1	1049	115.37	5.68	YES	YES	6	PM ( 0.8747)
TaPSKR20D	TraesCS6D03G0253500.1	1050	115.131	5.92	YES	YES	6	PM (0.8749)
TaPSKR21A	TraesCS6A03G0296700.1	1066	116.974	6	YES	YES	9	PM (0.8439)
TaPSKR22A	TraesCS6A03G0296900.1	1028	113.289	6.43	YES	YES	7	PM (0.8299)
TaPSKR23A	TraesCS6A03G0611300.1	1047	115.338	7.97	YES	NO	7	PM ( 0.8618)
TaPSKR23B	TraesCS6B03G0761400.1	1052	115.818	7.32	YES	NO	8	PM (0.8589)
TaPSKR23D	TraesCS6D03G0527900.1	1052	115.842	7.76	YES	NO	8	PM (0.8604)
TaPSKR24A	TraesCS7A03G1053700.1	1081	115.108	5.91	YES	YES	6	PM (0.8846)
TaPSKR24B	TraesCS7B03G0899400.1	1083	115.409	5.67	YES	YES	8	PM (0.8814)
TaPSKR24D	TraesCS7D03G1005700.1	1082	115.559	5.8	YES	YES	9	PM (0.8788)
TaPSKR25A	TraesCS7A03G1054300.1	1063	115.921	5.86	NO	YES	5	PM (0.8531)
TaPSKR25B	TraesCS7B03G0899800.1	828	91.1867	6.59	NO	YES	6	PM (0.8820)
TaPSKR25D	TraesCS7D03G1006300.1	1063	115.696	5.93	NO	YES	5	PM (0.8455)
