# Supplementary material for: Genome-Wide Characterization and Expression Profiling of Phytosulfokine Receptor Genes (PSKRs) in Triticum aestivum with Docking Simulations of Their Interactions with Phytosulfokine (PSK): A Bioinformatics Study
Source: Genes (Basel). 2024 Oct 9;15(10):1306. doi: 10.3390/genes15101306 (PMC11507999; doi:10.3390/genes15101306)
Supplement: Supplementary file 1 [file genes-15-01306-s001.zip › Supplementry Materials/TableS3.xlsx]

## Sheet: Table S3
Table S3. The relative transcript expression level of TaPSKRs normalized by transcript per million (TPM).
Genes	Leaf14days_1	Leaf14days_2	Leaf14days_3	Average Leaf14days	Leaf60days_1	Leaf60days_2	Leaf60days_3	Average Leaf60days	Root14days_1	Root14days_2	Root14days_3	Average Root14days	Root21days_1	Root21days_2	Root21days_3	Average Root21days	Shoot14days_1	Shoot14days_2	Shoot14days_3	Average Shoot14days	Shoot21days_1	Shoot21days_2	Shoot21days_3	Average Shoot21days
TaPSKR1A	3626.33	4993.21	7117.09	5245.54	10995.9	9362.94	8455.37	9604.72	7968.79	5245.09	6691.67	6635.18	13429.2	16490.5	15093.7	15004.5	2434.92	3982.78	3104.69	3174.13	28578.9	22165.2	10942.3	20562.2
TaPSKR1B	2877.66	2960.07	3558.53	3132.09	3513.24	3002.18	2318.3	2944.57	7744.32	6884.79	6187.74	6938.95	14255.6	16205.1	13980.3	14813.7	0	691.62	1128.98	606.866	23761.7	22009.8	17377.4	21049.6
TaPSKR1D	759.719	537.868	0	432.529	943.544	1396.09	2240.3	1526.64	6811.3	5329.78	3589.74	5243.61	1081.07	1462.95	828.593	1124.2	0	0	846.733	282.244	766.952	1294.43	166.983	742.787
TaPSKR2A	13719.6	9359.81	24221.6	15767	14514.1	13669.5	8353.98	12179.2	26828.2	21240.4	17424	21830.9	5239.36	9629.57	9009.41	7959.45	44811.4	28951.4	38457.3	37406.7	15151.3	16681.4	15814.3	15882.3
TaPSKR2B	8980.6	10045.2	11536.3	10187.3	5856.77	6584.36	6549.67	6330.27	21486.6	17799.7	15010.1	18098.8	9278.37	15542.5	15452.3	13424.4	32100.9	21581.3	25687.5	26456.5	17276.5	17786.4	24015.6	19692.8
TaPSKR2D	16701.3	14180.9	10240.8	13707.7	15176.2	16715.9	13941.7	15278	19860.9	16760.5	12443.9	16355.1	89.388	48.6486	80.121	72.7192	38689.7	31529.1	43429.9	37882.9	126.89	192.334	0	106.408
TaPSKR3B	2836.12	853.641	3828.96	2506.24	1624.65	3194.66	2400.11	2406.47	15383.8	13499.3	14553.7	14478.9	18123	17252.7	22253.5	19209.7	2056.43	1550.44	303.691	1303.52	50190.8	45976	22469.6	39545.5
TaPSKR3D	697.182	1097.32	0	598.168	718.748	1720.21	851.61	1096.86	14062.7	18805.5	12925.4	15264.6	3341.27	4755.46	8606.17	5567.63	1682.7	2477.36	5907.67	3355.91	16253.8	10173.2	8815.03	11747.3
TaPSKR4A	4422.42	2199.34	2482.03	3034.59	7161.7	9945.61	4748.01	7285.11	7459.34	9245.14	8789.78	8498.09	13682	9712.94	11090.4	11495.1	2229.96	10379.7	5976.67	6195.46	44727.2	41695.6	16977.2	34466.7
TaPSKR4B	2538.53	280.512	0	939.682	3886.92	4015.05	2158.36	3353.44	7448.6	6293.28	6649.58	6797.16	11511.3	8461.55	10816.7	10263.2	0	1924.26	2060.77	1328.35	37657.2	38522.4	19767.2	31982.2
TaPSKR4D	346.586	281.366	0	209.317	367.353	235.161	0	200.838	9760.58	8442.78	10968.9	9724.1	330.837	775.998	822.291	643.042	2866.04	724.394	1438.06	1676.16	3606.3	2634.72	1541.01	2594.01
TaPSKR5D	10165.6	2303.77	5419.29	5962.87	2599.92	3945.53	1616.41	2720.62	21006.2	29187.4	23194.3	24462.7	43686	37043.7	33404.1	38044.6	5346.58	1713.46	6559.19	4539.75	71959.4	57535.3	35902.8	55132.5
TaPSKR6A	0	0	0	0	0	611.235	0	203.745	25619.3	20554.4	16865.3	21013	2738.47	7210.33	5178.35	5042.38	0	0	0	0	736.56	1096.1	1775.19	1202.62
TaPSKR6B	0	0	0	0	0	94.2055	387.541	160.582	59065.1	47170.9	41325.2	49187.1	13075.3	4533.65	8418.17	8675.71	1153.36	109.369	0	420.908	739.938	373.232	1426.66	846.611
TaPSKR6D	0	253.948	0	84.6493	66.9931	68.9171	0	45.3034	43750.9	39788.4	25755.3	36431.6	888.47	1524.31	2165.01	1525.93	0	217.936	0	72.6452	0	0	0	0
TaPSKR7A	6471.73	4410.1	2299.68	4393.83	4770.97	6942.83	5273.24	5662.34	2537.17	2621.21	3443.23	2867.2	5815.67	10297.1	6308.09	7473.63	3689.55	4353.71	2599.18	3547.48	10081.8	11522.1	7715.25	9773.05
TaPSKR7B	1124.17	1956.51	2199.82	1760.17	2483.18	3204.38	1486.81	2391.46	2372.5	1618.19	1598.24	1862.98	5558.17	8766.35	4403.99	6242.84	2434.14	2252.76	3692.52	2793.14	3842.28	11199	5569.56	6870.29
TaPSKR7D	4288.34	4418.12	1148.77	3285.08	7178.66	7546.44	4168.94	6298.01	3951.68	5700.65	5301.92	4984.75	537.809	2364.85	788.195	1230.29	2506.54	2346.93	3690.11	2847.86	739.422	2173.87	1043.91	1319.07
TaPSKR8A	5577.49	5423.39	2277.46	4426.11	8916.26	11306.6	7012.81	9078.56	10558.2	13769	14822.4	13049.9	24816.5	39755.7	25636.2	30069.5	9592.83	11352.7	5941.15	8962.23	11475.7	9086.37	11799.1	10787
TaPSKR8B	474.129	2679.81	0	1051.31	1745.88	3485.72	2408.95	2546.85	9876.81	9259.21	10588.5	9908.16	12624.2	20635.8	12738.8	15333	1450.73	2721.13	673.261	1615.04	3388.44	4029.9	2578.96	3332.43
TaPSKR8D	6545.78	15369.7	11370.5	11095.3	10040.1	13490.8	8029.43	10520.1	9346.19	7627.92	8739.93	8571.34	140.403	497.853	166.433	268.229	17364.9	12970.4	15835.5	15390.2	249.467	1416.72	0	555.397
TaPSKR9A	17479.6	21159.2	11733.7	16790.8	2192.68	6398.08	4439.95	4343.57	817.115	485.264	604.337	635.572	201.422	137.21	80.4756	139.702	6712.2	36124.6	15437.3	19424.7	1751.49	2837.12	1552.56	2047.06
TaPSKR10D	35666.6	40772.8	16999.4	31146.3	15181.4	30472.6	26809	24154.3	324.865	516.775	1204.52	682.054	0	0	0	0	17610	26310.2	11856	18592.1	4961.15	6562.43	7954.64	6492.74
TaPSKR11A	15179.2	28003.7	18977.6	20720.2	19842	31045.6	29147.4	26678.3	3789.02	3388.17	4196.51	3791.23	3480.97	5992.93	3866.28	4446.73	14370.9	28036.4	17750.8	20052.7	11950.9	11759.9	21058	14922.9
TaPSKR11B	3294.86	4399.89	0	2564.92	2870.61	5684.87	3264.77	3940.08	4535.06	7157.78	6060.54	5917.8	2608.26	5131.9	3831.75	3857.31	40924.5	57982.5	38004.5	45637.2	20188.1	22015.1	36840.9	26348
TaPSKR11D	40982	28448.2	27578	32336.1	22969.9	42050.3	31772.1	32264.1	4545.04	5880.96	6927.36	5784.45	410.99	334.683	453.399	399.691	40259.1	56119.1	36376.3	44251.5	1610.71	3123.24	2180.74	2304.89
TaPSKR12A	0	130.104	0	43.368	452.198	172.423	94.6926	239.771	459.929	682.201	79.2801	407.137	0	575.396	771.708	449.035	883.834	2729.56	1365.43	1659.61	503.605	763.333	0	422.313
TaPSKR12B	638.654	1033.49	0	557.382	226.028	867.53	47.1698	380.242	305.221	485.608	552.889	447.906	137.448	764.97	561.865	488.094	146.755	667.424	0	271.393	446.071	368.281	0	271.451
TaPSKR12D_T1	281.255	1396.89	0	559.38	343.153	1012.52	315.779	557.152	268.544	97.6412	237.798	201.328	0	0	0	0	147.445	1122.8	546.684	605.642	378.057	0	0	126.019
TaPSKR12D_T2	324.106	787.591	0	370.566	405.271	833.351	464.184	567.602	77.7714	149.446	160.869	129.362	0	0	0	0	149.45	1699.19	691.731	846.792	0	55.135	0	18.3783
TaPSKR13A	0	0	0	0	822.968	617.44	996.397	812.268	2354.54	7565.09	6630.14	5516.59	8658.22	9073.72	5633.89	7788.61	0	0	0	0	433.183	334.951	1212.61	660.249
TaPSKR13B	0	0	0	0	667.97	460.653	854.894	661.172	1791.14	1614.62	2819.8	2075.18	1125.99	625.618	510.064	753.891	886.601	784.021	65.7451	578.789	124.621	191.431	182.629	166.227
TaPSKR13D	160.762	0	0	53.5873	279.326	385.036	169.286	277.883	3759.13	4605.74	5562.46	4642.44	1178.24	1451.97	845.592	1158.6	0	0	0	0	125.458	0	0	41.8192
TaPSKR14A	637.466	507.159	1141.27	761.965	8322.4	17246.3	7100.92	10889.9	10472.6	11695.9	12264.4	11477.6	7942.25	10979.9	8040.15	8987.42	1610.34	4267.26	2001.4	2626.33	11860.6	14644.8	11962.1	12822.5
TaPSKR14B	1524.97	1717.62	1137.91	1460.17	3557.4	11004.1	4805.76	6455.74	8006.7	9151.29	9377.38	8845.12	12070.3	12915.8	7652.13	10879.4	0	5060.35	136.287	1732.21	8765.81	8389.8	6338.56	7831.39
TaPSKR14D	889.265	564.086	0	484.45	1920.94	6333.67	2612.33	3622.31	7233.67	12054.2	14263.5	11183.8	0	327.098	556.718	294.605	0	2663.99	678.9	1114.3	368.96	180.341	0	183.1
TaPSKR15A	730.637	3941.46	0	1557.37	2317.07	4580.2	2701.89	3199.72	1179.47	1939.04	2348.76	1822.42	474.409	1525.49	903.494	967.799	22956.6	9404.39	16569	16310	1140.37	652.512	409.512	734.132
TaPSKR16B	319.329	1296.18	0	538.504	265.052	147.609	446.474	286.378	6427.47	8628.21	8957.86	8004.51	1678.84	2057.97	2364.77	2033.86	3642.49	444.949	2448.6	2178.68	250.862	379.614	74.4761	234.984
TaPSKR16D	318.435	775.54	0	364.658	346.765	259.533	721.866	442.721	7362	7902.15	6955.11	7406.42	209.794	287.731	225.014	240.846	1890.8	1882.06	2820.7	2197.85	0	657.292	249.153	302.148
TaPSKR17A	0	788.208	0	262.736	467.075	1996.48	1089.95	1184.5	264.754	48.224	157.821	156.933	1454.01	1608.06	814.767	1292.28	2606.9	222.268	3940.39	2256.52	1719.55	189.945	362.426	757.306
TaPSKR17B	635.494	895.1	2275.5	1268.7	2867.31	3650.93	1530.76	2683	5177.02	7152.33	6545.77	6291.71	8717.83	9668.5	9059.85	9148.73	1606.33	3761.14	1082.88	2150.12	1726.68	1599.89	902.419	1409.66
TaPSKR18A_T1	1415.14	166.66	0	527.266	4965.39	4270.32	5588.11	4941.27	2613.57	3243.53	3908.88	3255.33	8377.73	4798.73	6177.65	6451.37	6715.03	3289.59	4149.98	4718.2	10741.4	4222.07	7069.05	7344.18
TaPSKR18A_T2	1546.51	667.814	0	738.108	6055.16	6906.37	5947.57	6303.03	4929.85	3799.45	4747.61	4492.3	8180.88	9567.27	7722.07	8490.07	6800.96	3606.01	8266.47	6224.48	8464.47	5506.79	10445.4	8138.89
TaPSKR18A_T3	2572.96	496.487	0	1023.15	4595.59	4474.17	5536.94	4868.9	1816.37	2995.91	2270.39	2360.89	8297.66	6361.1	6853.76	7170.84	5444.79	5581.74	4106.97	5044.5	8143.3	4664.32	9440.87	7416.16
TaPSKR18B	9131.35	6803.84	5866.57	7267.25	4818.8	8002.69	5361.24	6060.91	8914.98	7797.1	8981.97	8564.68	23112	24929.8	18693	22244.9	7658.26	14712.8	6977.72	9782.91	15096.8	22457.2	23437.1	20330.4
TaPSKR18D	9070.18	7846.63	1173.32	6030.04	6009.03	8723.72	6497.04	7076.6	10164.1	9685.96	10219.6	10023.2	4205.41	6992.59	6676.08	5958.03	8109.04	8979.55	12122.1	9736.91	5732.38	4910.95	10548.8	7064.04
TaPSKR19D	0	156.938	0	52.3128	472.484	1127.71	1948.56	1182.92	1753.13	3557.16	2197.29	2502.53	507.178	349.349	0	285.509	0	2018.44	329.408	782.615	0	230.192	0	76.7307
TaPSKR20B	0	383.702	0	127.901	427.548	350.27	747.21	508.343	4684.95	4424.05	4966.79	4691.93	11900.6	23155.2	15819.1	16958.3	886.601	1551.62	547.88	995.366	1727.15	2553.25	720.845	1667.08
TaPSKR20D	963.373	1808.36	0	923.911	278.976	255.212	379.478	304.555	1877.22	2537.15	2979.1	2464.49	0	281.192	0	93.7307	0	1564.59	0	521.531	0	95.5951	0	31.865
TaPSKR21A	6507.15	8719.51	6846.46	7357.71	6619.35	19039.4	8043.51	11234.1	1006.37	1135.37	2012.22	1384.65	6907.6	9868.53	5941.12	7572.42	1026.34	7849.74	5832.21	4902.76	12197	13658.4	19994.6	15283.3
TaPSKR22A	0	1065.09	0	355.03	465.119	391.451	541.099	465.889	1288.53	1593.86	1741.81	1541.4	4934.06	6137.34	3659.92	4910.44	0	0	279.449	93.1498	2404.36	2666.69	1988.89	2353.31
TaPSKR23A	10271.7	6883.02	6920.69	8025.13	2038.86	5358.86	4254.25	3883.99	17666.5	11486	14447.4	14533.3	7684.53	10416.5	10370.1	9490.37	14280.4	14833.2	12340.5	13818	873.998	2347.85	3354.12	2191.99
TaPSKR23B	7082.49	6427.12	6748.42	6752.68	4820.98	5218.17	4622.56	4887.24	14364.1	13794.6	12752.2	13637	2804.79	5664.14	7182.36	5217.09	10331	18879.2	9735.51	12981.9	1626.71	1349.1	2891.27	1955.69
TaPSKR23D	9161.62	4569.24	5730.79	6487.22	3052.14	4931.37	3407.5	3797	16911.6	11979.2	11020.7	13303.8	489.91	1753.36	1621.04	1288.1	11723.6	11694.6	9254.88	10891	754.571	190.202	364.122	436.299
TaPSKR24A	311.956	0	0	103.985	0	257.203	91.7058	116.303	41274.3	34417.9	43352.6	39681.6	27872.9	29261.3	26094.2	27742.8	0	1086.7	1594.73	893.809	727.916	185.734	0	304.55
TaPSKR24B	310.354	0	2185.38	831.911	184.617	388.892	214.044	262.518	43339	53228.3	60568.2	52378.5	25248.7	22255.4	22638	23380.7	6754.73	2602.61	5397.18	4918.17	1214.23	1106.24	0	773.487
TaPSKR24D	0	0	0	0	255.304	367.762	131.279	251.449	38328.5	41862.9	50671.7	43621	1794.66	1734.17	763.163	1430.66	0	217.141	0	72.3804	0	0	0	0
TaPSKR25A	7585.6	2804.78	6808.4	5732.93	4159.58	6467.28	5792.97	5473.27	24617	24728.7	24340.9	24562.2	14346.9	22947.7	19943.1	19079.2	7049.17	6409.18	6216.06	6558.14	4321.19	2897.75	3204.31	3474.42
TaPSKR25B_T1	2837.94	810.936	5131.91	2926.93	5342.32	3993.73	6535.47	5290.51	16034.5	20061.7	15993.1	17363.1	16384.1	23795.1	24003.8	21394.3	3540.4	2977.59	3119.83	3212.61	319.868	1453.7	3170.45	1648.01
TaPSKR25B_T2	4809.84	2169.77	1121.9	2700.5	5676.89	6020.46	6348.22	6015.19	18586.3	18924.2	17265.7	18258.7	13131.4	25464.6	24411.4	21002.5	4048.37	3097.31	5546.34	4230.68	2487.23	2891.05	1588.71	2322.33
TaPSKR25D	9886.77	4996.58	3021.74	5968.36	6751.07	10414	6288.05	7817.71	39424.2	37054.7	40965	39148	1456.15	2017.73	1807.17	1760.35	12036.7	9021.04	7255.82	9437.84	249.235	1586.79	1802.05	1212.69
