# Supplementary material for: Genome-Wide Characterization and Expression Profiling of Phytosulfokine Receptor Genes (PSKRs) in Triticum aestivum with Docking Simulations of Their Interactions with Phytosulfokine (PSK): A Bioinformatics Study
Source: Genes (Basel). 2024 Oct 9;15(10):1306. doi: 10.3390/genes15101306 (PMC11507999; doi:10.3390/genes15101306)
Supplement: Supplementary file 1 [file genes-15-01306-s001.zip › Supplementry Materials/TableS4.xlsx]

## Sheet: Table S4
Table S4. Predicted interaction sites and affinity scores between phytosulfokine and phytosulfokine receptors using lzerd.
Member	GOAP Score	GOAP Rank	DFIRE Score	DFIRE Rank	ITScore score	ITScore Rank	Ranksum Score
TaPSKR01A	-137702	1	-94979.1	1	-47324.1	1	3
TaPSKR02A	-142603	4	-97293	3	-48706.4	2	9
TaPSKR03B	-122099	1	-85331.2	1	-42300.1	1	3
TaPSKR04A	-129103	2	-88016.2	2	-44111.3	4	8
TaPSKR05D	-119899	1	-81437.5	2	-40951.4	2	5
TaPSKR06A	-139651	7	-98286.1	2	-48610.5	1	10
TaPSKR07A	-141837	1	-97699.4	2	-48640.6	1	4
TaPSKR08A	-137686	3	-98087.7	4	-49218.1	1	8
TaPSKR09A	-93511.8	1	-67146.4	4	-33774.3	3	8
TaPSKR10D	-131844	2	-93698.6	1	-47278.8	1	4
TaPSKR11A	-144631	1	-98744.1	57	-49522.1	34	92
TaPSKR12A	-137165	1	-98328.4	1	-49027.9	2	4
TaPSKR13A	-75428.1	1	-54776.6	1	-27956.3	1	3
TaPSKR14A	-144869	13	-100668	3	-50144.3	1	17
TaPSKR15A	-123726	2	-84888.9	1	-42432.6	1	4
TaPSKR16B	-146345	2	-99902.3	3	-49906.3	2	7
TaPSKR17A	-141755	4	-99766	1	-49888.1	1	6
TaPSKR18A	-107946	1	-75574.5	3	-38119.3	1	5
TaPSKR19D	-114203	4	-79818.6	3	-40463.5	1	8
TaPSKR20B	-144486	2	-99267.4	4	-49764.2	2	8
TaPSKR21A	-144993	3	-99726	1	-50017.9	2	6
TaPSKR22A	-140590	2	-98174.9	1	-49090.1	1	4
TaPSKR23A	-138046	11	-100548	4	-50478.5	2	17
TaPSKR24A	-141925	3	-102283	3	-50622	1	7
TaPSKR25A	-144371	1	-100173	6	-50305.2	2	9
